# Supplementary material for: A single-cell atlas enables mapping of homeostatic cellular shifts in the adult human breast
Source: Nat Genet. 2024 Mar 28;56(4):652–62. doi: 10.1038/s41588-024-01688-9 (PMC11018528; doi:10.1038/s41588-024-01688-9)
Supplement: Supplementary file 4 — Supplementary Tables 1–10. [file 41588_2024_1688_MOESM4_ESM.xlsx]

## Sheet: Supplementary Table 1
Supplementary Table 1. A summary of the key metadata listed per sample (10X lane) across the Human Breast Atlas Cohort.
	sample_id	donor_id	BCN_donor_id	sample_type	replicate	processing_date	dissociated_cells	dissociation_minutes	X10X_library_notes	surgery_type	brca_testing	brca_status	brca_notes	tissue_condition	risk_status	donor_age	parity	parity_notes	Approximate_age_at_each_last_pregnancy	Approximate_time_since_last_pregnancy.months.	Body_mass_index	Ethnicity	Smoking_status	Alcohol_consumption_levels	Age_at_first_menstruation	Menopause_status	oral_contraceptive_pill_usage	other_hormonal_contraceptive_usage	type_of_other_hormonal_contraceptive	Hormone_replacement_therapy_usage	other_hormonal_medication	type_of_other_hormonal_medication	Previous_breast_cancer_diagnosis	previous_BC_notes	Previous_other_cancer_diagnosis
1	SLX-20005-20446_SIGAE10	spike-in1	spike-in1	spike-in	NA	NA	NA	NA	NA	NA	NA	NA	NA	NA	NA	NA	NA	NA	NA	NA	NA	NA	NA	NA	NA	NA	NA	NA	NA	NA	NA	NA	NA	NA	NA
2	SLX-19864_SIGAB5	Donor_50	1016CP	Organoid LP sorted	1	2020-10-27	20296000	10	NA	contralateral	yes	BRCA1	NA	Contralateral BRCA1	Contralateral-BR1	36	2	NA	32,35	8	NA	White-British	NA	NA	NA	Pre	Past	NA	NA	Never	NA	NA	No	NA	NA
3	SLX-19864-20262_SIGAA5	Donor_50	1016CP	Organoid unsorted	1	2020-10-27	20296000	10	NA	contralateral	yes	BRCA1	NA	Contralateral BRCA1	Contralateral-BR1	36	2	NA	32,35	8	NA	White-British	NA	NA	NA	Pre	Past	NA	NA	Never	NA	NA	No	NA	NA
4	SLX-20005-20446_SIGAG11	Donor_50	1016CP	Supernatant unsorted	1	2020-11-11	12126000	7	NA	contralateral	yes	BRCA1	NA	Contralateral BRCA1	Contralateral-BR1	36	2	NA	32,35	8	NA	White-British	NA	NA	NA	Pre	Past	NA	NA	Never	NA	NA	No	NA	NA
5	SLX-19902_SIGAC1	Donor_1	1035N	Organoid LP sorted	1	2020-10-13	1268500	10	NA	reduction_mammoplasty	unknown	assume_WT	NA	Mammoplasty WT	AR	52	3	NA	NA	NA	29	White-British	NA	NA	15	Post	NA	NA	NA	Never	NA	NA	No	NA	NA
6	SLX-19902_SIGAB1	Donor_1	1035N	Organoid unsorted	1	2020-10-13	1268500	10	NA	reduction_mammoplasty	unknown	assume_WT	NA	Mammoplasty WT	AR	52	3	NA	NA	NA	29	White-British	NA	NA	15	Post	NA	NA	NA	Never	NA	NA	No	NA	NA
7	SLX-19864-20262_SIGAH5	Donor_1	1035N	Supernatant unsorted	1	2020-10-28	4880500	7	NA	reduction_mammoplasty	unknown	assume_WT	NA	Mammoplasty WT	AR	52	3	NA	NA	NA	29	White-British	NA	NA	15	Post	NA	NA	NA	Never	NA	NA	No	NA	NA
8	SLX-19864_SIGAB8	Donor_23	1438PM	Organoid unsorted	1	2020-11-03	516000	7	NA	prophylactic_mastectomy	yes	BRCA1	NA	Mastectomy BRCA1	HR-BR1	34	2	NA	28,30	50	NA	NA	Never	Socially	16	Pre	Past	NA	NA	Never	NA	NA	No	NA	Chronic_Myeloid_Leukaemia
9	SLX-20005-20446_SIGAD12	Donor_23	1438PM	Supernatant unsorted	1	2020-11-18	2924000	7	NA	prophylactic_mastectomy	yes	BRCA1	NA	Mastectomy BRCA1	HR-BR1	34	2	NA	28,30	50	NA	NA	Never	Socially	16	Pre	Past	NA	NA	Never	NA	NA	No	NA	Chronic_Myeloid_Leukaemia
10	SLX-20870_SIGAC9	Donor_51	1476CP	Supernatant unsorted	1	2021-06-02	559000	7	NA	contralateral	yes	BRCA1	NA	Contralateral BRCA1	Contralateral-BR1	46	0	NA	NA	NA	NA	Other_ethnic_group-Not_stated	NA	NA	13	Post_(surgically_induced)	Never	NA	NA	Present_	NA	NA	No	NA	NA
11	SLX-20261_SIGAF10	failed_1	1498PM	Supernatant unsorted	1	2020-12-09	92000	5	failed	prophylactic_mastectomy	no	unknown	family_history	Mastectomy unknown	HR-unk	52	3	NA	18,NA,32	192	NA	White-Any_other_background	Present	NA	9	Peri/Post	Past	NA	NA	NA	NA	NA	No	NA	NA
12	SLX-20261_SIGAE3	failed_1	1498PM	Organoid unsorted	1	2021-01-27	107500	7	failed	prophylactic_mastectomy	no	unknown	family_history	Mastectomy unknown	HR-unk	52	3	NA	18,NA,32	192	NA	White-Any_other_background	Present	NA	9	Peri/Post	Past	NA	NA	NA	NA	NA	No	NA	NA
13	SLX-20005-20446_SIGAA3	Donor_34	1524PM	Organoid unsorted	1	2020-11-26	13330000	7	NA	prophylactic_mastectomy	yes	BRCA2	NA	Mastectomy BRCA2	HR-BR2	45	2	NA	32,38	84	NA	White-British	Past	Moderate	15	Post_(surgically_induced)	Past	Past	Mirena_coil	Present_	NA	NA	No	NA	NA
14	SLX-20005_SIGAB3	Donor_34	1524PM	Organoid LP sorted	1	2020-11-26	13330000	7	NA	prophylactic_mastectomy	yes	BRCA2	NA	Mastectomy BRCA2	HR-BR2	45	2	NA	32,38	84	NA	White-British	Past	Moderate	15	Post_(surgically_induced)	Past	Past	Mirena_coil	Present_	NA	NA	No	NA	NA
15	SLX-20261-20448_SIGAC6	Donor_34	1524PM	Supernatant unsorted	1	2020-12-15	7539300	7	NA	prophylactic_mastectomy	yes	BRCA2	NA	Mastectomy BRCA2	HR-BR2	45	2	NA	32,38	84	NA	White-British	Past	Moderate	15	Post_(surgically_induced)	Past	Past	Mirena_coil	Present_	NA	NA	No	NA	NA
16	SLX-20870_SIGAB9	Donor_52	1570CP	Supernatant unsorted	1	2021-06-02	365500	5	NA	contralateral	yes	BRCA1	NA	Contralateral BRCA1	Contralateral-BR1	35	0	NA	NA	NA	NA	White-British	Never	None	NA	Pre	Past	NA	NA	Never	Present	Tamoxifen	Yes	previous_IDC_in_left_ER+_Her2-	NA
17	SLX-20870_SIGAA9	Donor_24	1574PM	Supernatant unsorted	1	2021-06-02	4128000	7	NA	prophylactic_mastectomy	yes	BRCA1	NA	Mastectomy BRCA1	HR-BR1	31	0	NA	NA	NA	NA	NA	NA	NA	NA	Pre	NA	NA	NA	Never	NA	NA	No	NA	NA
18	SLX-20870_SIGAE9	Donor_47	1621PM	Organoid unsorted	1	2021-06-03	2967000	7	NA	prophylactic_mastectomy	no	unknown	family_history	Mastectomy unknown	HR-unk	21	1	NA	20	18	NA	NA	NA	NA	NA	Pre	NA	NA	NA	Never	NA	NA	No	NA	NA
19	SLX-20870_SIGAF9	Donor_47	1621PM	Organoid LP sorted	1	2021-06-03	2967000	7	NA	prophylactic_mastectomy	no	unknown	family_history	Mastectomy unknown	HR-unk	21	1	NA	20	18	NA	NA	NA	NA	NA	Pre	NA	NA	NA	Never	NA	NA	No	NA	NA
20	SLX-20870_SIGAG9	Donor_47	1621PM	Supernatant unsorted	1	2021-06-03	2107000	10	NA	prophylactic_mastectomy	no	unknown	family_history	Mastectomy unknown	HR-unk	21	1	NA	20	18	NA	NA	NA	NA	NA	Pre	NA	NA	NA	Never	NA	NA	No	NA	NA
21	SLX-20261-20448_SIGAE6	Donor_45	1715PM	Supernatant unsorted	1	2020-12-17	379500	5	NA	prophylactic_mastectomy	yes	WT	tested	Mastectomy WT	HR-unk	27	2	NA	22,24	33	18	NA	NA	NA	NA	Pre	NA	NA	NA	Never	NA	NA	No	NA	NA
22	SLX-20005-20446_SIGAF3	Donor_45	1715PM	Organoid LP sorted	1	2020-12-01	299000	7	NA	prophylactic_mastectomy	yes	WT	tested	Mastectomy WT	HR-unk	27	2	NA	22,24	33	18	NA	NA	NA	NA	Pre	NA	NA	NA	Never	NA	NA	No	NA	NA
23	SLX-20005_SIGAE3	Donor_45	1715PM	Organoid unsorted	1	2020-12-01	299000	7	NA	prophylactic_mastectomy	yes	WT	tested	Mastectomy WT	HR-unk	27	2	NA	22,24	33	18	NA	NA	NA	NA	Pre	NA	NA	NA	Never	NA	NA	No	NA	NA
24	SLX-19864_SIGAC5	Donor_25	1732PM	Organoid unsorted	1	2020-10-27	3117500	10	NA	prophylactic_mastectomy	yes	BRCA1	NA	Mastectomy BRCA1	HR-BR1	36	3	NA	27,NA,NA	NA	NA	Other_ethnic_group-Any_other_ethnic_group	Never	None	11	Post_(surgically_induced)	Never	NA	NA	Present	NA	NA	No	NA	NA
25	SLX-20005_SIGAH11	Donor_25	1732PM	Supernatant unsorted	1	2020-11-11	287000	5	NA	prophylactic_mastectomy	yes	BRCA1	NA	Mastectomy BRCA1	HR-BR1	36	3	NA	27,NA,NA	NA	NA	Other_ethnic_group-Any_other_ethnic_group	Never	None	11	Post_(surgically_induced)	Never	NA	NA	Present	NA	NA	No	NA	NA
26	SLX-19864_SIGAD5	Donor_25	1732PM	Organoid LP sorted	1	2020-10-27	3117500	10	NA	prophylactic_mastectomy	yes	BRCA1	NA	Mastectomy BRCA1	HR-BR1	36	3	NA	27,NA,NA	NA	NA	Other_ethnic_group-Any_other_ethnic_group	Never	None	11	Post_(surgically_induced)	Never	NA	NA	Present	NA	NA	No	NA	NA
27	SLX-20005_SIGAF6	Donor_48	1923PM	Organoid unsorted	1	2020-12-03	3182000	10	NA	prophylactic_mastectomy	no	unknown	sister_has_variant_of_BRCA2	Mastectomy unknown	HR-unk	45	3	NA	32,34,38	93	20.13	White-British	Never	Socially	13	Pre	NA	NA	NA	Never	Past	Carbimazole	No	NA	NA
28	SLX-20005-20446_SIGAG6	Donor_48	1923PM	Organoid LP sorted	1	2020-12-03	3182000	10	NA	prophylactic_mastectomy	no	unknown	sister_has_variant_of_BRCA2	Mastectomy unknown	HR-unk	45	3	NA	32,34,38	93	20.13	White-British	Never	Socially	13	Pre	NA	NA	NA	Never	Past	Carbimazole	No	NA	NA
29	SLX-20261-20448_SIGAH6	Donor_48	1923PM	Supernatant unsorted	1	2020-12-17	5160000	7	NA	prophylactic_mastectomy	no	unknown	sister_has_variant_of_BRCA2	Mastectomy unknown	HR-unk	45	3	NA	32,34,38	93	20.13	White-British	Never	Socially	13	Pre	NA	NA	NA	Never	Past	Carbimazole	No	NA	NA
30	SLX-20005_SIGAH12	Donor_2	1989N	Organoid LP sorted	1	2020-11-12	17085300	10	NA	reduction_mammoplasty	unknown	assume_WT	NA	Mammoplasty WT	AR	33	unknown	NA	NA	NA	25	Black_or_Black_British-Any_other_Black_background	Never	NA	NA	Pre	NA	NA	NA	Never	NA	NA	No	NA	NA
31	SLX-20005-20446_SIGAG12	Donor_2	1989N	Organoid unsorted	1	2020-11-12	17085300	10	NA	reduction_mammoplasty	unknown	assume_WT	NA	Mammoplasty WT	AR	33	unknown	NA	NA	NA	25	Black_or_Black_British-Any_other_Black_background	Never	NA	NA	Pre	NA	NA	NA	Never	NA	NA	No	NA	NA
32	SLX-20005-20446_SIGAC6	Donor_2	1989N	Supernatant unsorted	1	2020-12-02	8886000	5	NA	reduction_mammoplasty	unknown	assume_WT	NA	Mammoplasty WT	AR	33	unknown	NA	NA	NA	25	Black_or_Black_British-Any_other_Black_background	Never	NA	NA	Pre	NA	NA	NA	Never	NA	NA	No	NA	NA
33	SLX-19864_SIGAB2	Donor_26	1991PM	Organoid LP sorted	1	2020-10-22	3827000	7	NA	prophylactic_mastectomy	yes	BRCA1	NA	Mastectomy BRCA1	HR-BR1	41	2	NA	35,37	48	NA	White-British	Never	NA	11	Post_(surgically_induced)	Past	Past	Depo-Provera_	Present	NA	NA	No	NA	NA
34	SLX-20005-20446_SIGAE11	Donor_26	1991PM	Supernatant unsorted	1	2020-11-11	5074000	7	NA	prophylactic_mastectomy	yes	BRCA1	NA	Mastectomy BRCA1	HR-BR1	41	2	NA	35,37	48	NA	White-British	Never	NA	11	Post_(surgically_induced)	Past	Past	Depo-Provera_	Present	NA	NA	No	NA	NA
35	SLX-19864_SIGAA2	Donor_26	1991PM	Organoid unsorted	1	2020-10-22	3827000	7	NA	prophylactic_mastectomy	yes	BRCA1	NA	Mastectomy BRCA1	HR-BR1	41	2	NA	35,37	48	NA	White-British	Never	NA	11	Post_(surgically_induced)	Past	Past	Depo-Provera_	Present	NA	NA	No	NA	NA
36	SLX-20005_SIGAG3	Donor_3	2024N	Organoid unsorted	1	2020-12-01	448500	7	NA	reduction_mammoplasty	unknown	assume_WT	NA	Mammoplasty WT	AR	21	unknown	NA	NA	NA	NA	NA	NA	NA	NA	Pre	NA	NA	NA	Never	NA	NA	NA	NA	NA
37	SLX-20261_SIGAF6	Donor_3	2024N	Supernatant unsorted	1	2020-12-17	1352900	5	NA	reduction_mammoplasty	unknown	assume_WT	NA	Mammoplasty WT	AR	21	unknown	NA	NA	NA	NA	NA	NA	NA	NA	Pre	NA	NA	NA	Never	NA	NA	NA	NA	NA
38	SLX-20005-20446_SIGAH3	Donor_3	2024N	Organoid LP sorted	1	2020-12-01	448500	7	NA	reduction_mammoplasty	unknown	assume_WT	NA	Mammoplasty WT	AR	21	unknown	NA	NA	NA	NA	NA	NA	NA	NA	Pre	NA	NA	NA	Never	NA	NA	NA	NA	NA
39	SLX-20870_SIGAD9	Donor_53	2093CP	Supernatant unsorted	1	2021-06-02	559000	5	NA	contralateral	yes	BRCA1	NA	Contralateral BRCA1	Contralateral-BR1	53	0	NA	NA	NA	NA	White-Any_other_background	NA	NA	17	Post	NA	NA	NA	NA	Present	Thyroxine	No	NA	Stage_2c_High_grade_serous_Ovarian_Cancer
40	SLX-20005_SIGAF12	Donor_46	2101PM	Organoid LP sorted	1	2020-11-12	11416500	7	NA	prophylactic_mastectomy	yes	WT	tested	Mastectomy WT	HR-unk	30	2	NA	26,27	26	23	White-British	Never	NA	12	Pre	Past_(Present_possible)	NA	NA	Never	NA	NA	No	NA	NA
41	SLX-20005-20446_SIGAB6	Donor_46	2101PM	Supernatant unsorted	1	2020-12-02	322500	5	NA	prophylactic_mastectomy	yes	WT	tested	Mastectomy WT	HR-unk	30	2	NA	26,27	26	23	White-British	Never	NA	12	Pre	Past_(Present_possible)	NA	NA	Never	NA	NA	No	NA	NA
42	SLX-20005-20446_SIGAE12	Donor_46	2101PM	Organoid unsorted	1	2020-11-12	11416500	7	NA	prophylactic_mastectomy	yes	WT	tested	Mastectomy WT	HR-unk	30	2	NA	26,27	26	23	White-British	Never	NA	12	Pre	Past_(Present_possible)	NA	NA	Never	NA	NA	No	NA	NA
43	SLX-19864_SIGAE7	Donor_4	2182N	Organoid LP sorted	1	2020-10-15	1978000	7	NA	reduction_mammoplasty	unknown	assume_WT	NA	Mammoplasty WT	AR	25	0	0_in_database_could_not_confirm	NA	NA	NA	NA	NA	NA	NA	Pre	NA	NA	NA	NA	NA	NA	NA	NA	NA
44	SLX-19864_SIGAD7	Donor_4	2182N	Organoid unsorted	1	2020-10-15	1978000	7	NA	reduction_mammoplasty	unknown	assume_WT	NA	Mammoplasty WT	AR	25	0	0_in_database_could_not_confirm	NA	NA	NA	NA	NA	NA	NA	Pre	NA	NA	NA	NA	NA	NA	NA	NA	NA
45	SLX-19864_SIGAD8	Donor_4	2182N	Supernatant unsorted	1	2020-11-04	172000	5	NA	reduction_mammoplasty	unknown	assume_WT	NA	Mammoplasty WT	AR	25	0	0_in_database_could_not_confirm	NA	NA	NA	NA	NA	NA	NA	Pre	NA	NA	NA	NA	NA	NA	NA	NA	NA
46	SLX-20261-20448_SIGAG6	Donor_35	2204PM	Supernatant unsorted	1	2020-12-17	1118000	5	NA	prophylactic_mastectomy	yes	BRCA2	NA	Mastectomy BRCA2	HR-BR2	46	1	NA	22	288	34.8	White-British	Never	NA	13	Post_(surgically_induced)	Past	NA	NA	Present	NA	NA	No	NA	NA
47	SLX-20005_SIGAE6	Donor_35	2204PM	Organoid unsorted	1	2020-12-03	666500	7	very_low_cell_count	prophylactic_mastectomy	yes	BRCA2	NA	Mastectomy BRCA2	HR-BR2	46	1	NA	22	288	34.8	White-British	Never	NA	13	Post_(surgically_induced)	Past	NA	NA	Present	NA	NA	No	NA	NA
48	SLX-19864_SIGAB9	Donor_27	2230PM	Organoid LP sorted	1	2020-11-05	645000	7	NA	prophylactic_mastectomy	yes	BRCA1	NA	Mastectomy BRCA1	HR-BR1	38	2	NA	30,32	61	21.2	White-British	Past	Socially	NA	Pre	NA	Present	Mirena_coil	Never	NA	NA	No	NA	NA
49	SLX-19864_SIGAA9	Donor_27	2230PM	Organoid unsorted	1	2020-11-05	645000	7	NA	prophylactic_mastectomy	yes	BRCA1	NA	Mastectomy BRCA1	HR-BR1	38	2	NA	30,32	61	21.2	White-British	Past	Socially	NA	Pre	NA	Present	Mirena_coil	Never	NA	NA	No	NA	NA
50	SLX-20005-20446_SIGAA7	Donor_27	2230PM	Supernatant unsorted	1	2020-11-25	193500	5	NA	prophylactic_mastectomy	yes	BRCA1	NA	Mastectomy BRCA1	HR-BR1	38	2	NA	30,32	61	21.2	White-British	Past	Socially	NA	Pre	NA	Present	Mirena_coil	Never	NA	NA	No	NA	NA
51	SLX-20261_SIGAG2	Donor_5	2252N	Organoid unsorted	1	2020-12-10	2429500	7	NA	reduction_mammoplasty	unknown	assume_WT	NA	Mammoplasty WT	AR	19	unknown	NA	NA	NA	NA	Black_or_Black_British-Any_other_Black_background	NA	NA	NA	Pre	NA	NA	NA	NA	NA	NA	NA	NA	NA
52	SLX-20261_SIGAH2	Donor_5	2252N	Organoid LP sorted	1	2020-12-10	2429500	7	NA	reduction_mammoplasty	unknown	assume_WT	NA	Mammoplasty WT	AR	19	unknown	NA	NA	NA	NA	Black_or_Black_British-Any_other_Black_background	NA	NA	NA	Pre	NA	NA	NA	NA	NA	NA	NA	NA	NA
53	SLX-20261-20448_SIGAB1	Donor_5	2252N	Supernatant unsorted	1	2021-01-13	2042500	5	NA	reduction_mammoplasty	unknown	assume_WT	NA	Mammoplasty WT	AR	19	unknown	NA	NA	NA	NA	Black_or_Black_British-Any_other_Black_background	NA	NA	NA	Pre	NA	NA	NA	NA	NA	NA	NA	NA	NA
54	SLX-20005_SIGAD9	Donor_28	2282PM	Organoid unsorted	1	2020-11-17	1139500	7	very_low_cell_count	prophylactic_mastectomy	yes	BRCA1	NA	Mastectomy BRCA1	HR-BR1	29	0	NA	NA	NA	26.3	White-British	Past	Socially	NA	Pre	No	NA	NA	Never	None_recorded	NA	No	NA	NA
55	SLX-20261_SIGAA6	Donor_28	2282PM	Supernatant unsorted	1	2020-12-15	5084500	5	very_low_cell_count	prophylactic_mastectomy	yes	BRCA1	NA	Mastectomy BRCA1	HR-BR1	29	0	NA	NA	NA	26.3	White-British	Past	Socially	NA	Pre	No	NA	NA	Never	None_recorded	NA	No	NA	NA
56	SLX-19864-20262_SIGAC8	Donor_36	2847PM	Supernatant unsorted	1	2020-11-04	2150000	5	NA	prophylactic_mastectomy	yes	BRCA2	NA	Mastectomy BRCA2	HR-BR2	34	0	NA	NA	NA	21.3	Other_ethnic_group-Not_stated	Never	High	NA	Pre	Past	NA	NA	Never	NA	NA	No	left_DCIS_right_ADH	NA
57	SLX-19864_SIGAC7	Donor_36	2847PM	Organoid unsorted	1	2020-10-15	666500	7	NA	prophylactic_mastectomy	yes	BRCA2	NA	Mastectomy BRCA2	HR-BR2	34	0	NA	NA	NA	21.3	Other_ethnic_group-Not_stated	Never	High	NA	Pre	Past	NA	NA	Never	NA	NA	No	left_DCIS_right_ADH	NA
58	SLX-19902_SIGAE7	Donor_54	2973CP	Organoid unsorted	1	2020-09-17	2006000	7	NA	contralateral	yes	BRCA1	variant_of_unknown_significance	Contralateral BRCA1	Contralateral-BR1	38	2	3_children_one_set_of_twins	33,35	38	30	White-Any_other_background	Never	NA	NA	Pre	Past	Present	Cerezette	Never	NA	NA	Yes	NA	NA
59	SLX-19902-20449_SIGAA3	Donor_54	2973CP	Supernatant unsorted	1	2020-10-07	3956000	7	NA	contralateral	yes	BRCA1	variant_of_unknown_significance	Contralateral BRCA1	Contralateral-BR1	38	2	3_children_one_set_of_twins	33,35	38	30	White-Any_other_background	Never	NA	NA	Pre	Past	Present	Cerezette	Never	NA	NA	Yes	NA	NA
60	SLX-19902_SIGAF7	Donor_54	2973CP	Organoid unsorted	2	2020-09-17	2006000	7	NA	contralateral	yes	BRCA1	variant_of_unknown_significance	Contralateral BRCA1	Contralateral-BR1	38	2	3_children_one_set_of_twins	33,35	38	30	White-Any_other_background	Never	NA	NA	Pre	Past	Present	Cerezette	Never	NA	NA	Yes	NA	NA
61	SLX-19864_SIGAG10	Donor_37	2975PM	Organoid LP sorted	1	2020-09-29	1419000	7	NA	prophylactic_mastectomy	yes	BRCA2	NA	Mastectomy BRCA2	HR-BR2	59	3	NA	26,28,35	289	27	NA	Never	Socially	NA	Post	NA	NA	NA	NA	NA	NA	No	NA	NA
62	SLX-19902-20449_SIGAF1	Donor_37	2975PM	Supernatant unsorted	1	2020-10-14	1784500	5	NA	prophylactic_mastectomy	yes	BRCA2	NA	Mastectomy BRCA2	HR-BR2	59	3	NA	26,28,35	289	27	NA	Never	Socially	NA	Post	NA	NA	NA	NA	NA	NA	No	NA	NA
63	SLX-19864_SIGAF10	Donor_37	2975PM	Organoid unsorted	1	2020-09-29	1419000	7	NA	prophylactic_mastectomy	yes	BRCA2	NA	Mastectomy BRCA2	HR-BR2	59	3	NA	26,28,35	289	27	NA	Never	Socially	NA	Post	NA	NA	NA	NA	NA	NA	No	NA	NA
64	SLX-19902_SIGAE12	Donor_29	2987PM	Organoid unsorted	2	2020-09-24	3468600	10	NA	prophylactic_mastectomy	yes	BRCA1	NA	Mastectomy BRCA1	HR-BR1	27	0	NA	NA	NA	22	NA	Never	Low	NA	Pre	No	Present	Desogestrel_pill	Never	NA	NA	No	NA	NA
65	SLX-19902-20449_SIGAF12	Donor_29	2987PM	Organoid LP sorted	1	2020-09-24	3468600	10	NA	prophylactic_mastectomy	yes	BRCA1	NA	Mastectomy BRCA1	HR-BR1	27	0	NA	NA	NA	22	NA	Never	Low	NA	Pre	No	Present	Desogestrel_pill	Never	NA	NA	No	NA	NA
66	SLX-19902_SIGAD12	Donor_29	2987PM	Organoid unsorted	1	2020-09-24	3468600	10	NA	prophylactic_mastectomy	yes	BRCA1	NA	Mastectomy BRCA1	HR-BR1	27	0	NA	NA	NA	22	NA	Never	Low	NA	Pre	No	Present	Desogestrel_pill	Never	NA	NA	No	NA	NA
67	SLX-19902-20449_SIGAD1	Donor_29	2987PM	Supernatant unsorted	1	2020-10-14	6851300	7	NA	prophylactic_mastectomy	yes	BRCA1	NA	Mastectomy BRCA1	HR-BR1	27	0	NA	NA	NA	22	NA	Never	Low	NA	Pre	No	Present	Desogestrel_pill	Never	NA	NA	No	NA	NA
68	SLX-19902_SIGAE10	Donor_6	3002N	Organoid LP sorted	1	2020-10-01	7525000	7	NA	reduction_mammoplasty	unknown	assume_WT	NA	Mammoplasty WT	AR	31	2	NA	27298	35	28.56	Asian_or_Asian_British-Bangladeshi	Never	NA	12	Pre	No	Present	Mirena_coil	Never	NA	NA	No	NA	NA
69	SLX-19864-20262_SIGAE6	Donor_6	3002N	Supernatant unsorted	1	2020-10-21	4429000	7	NA	reduction_mammoplasty	unknown	assume_WT	NA	Mammoplasty WT	AR	31	2	NA	27298	35	28.56	Asian_or_Asian_British-Bangladeshi	Never	NA	12	Pre	No	Present	Mirena_coil	Never	NA	NA	No	NA	NA
70	SLX-19902-20449_SIGAD10	Donor_6	3002N	Organoid unsorted	1	2020-10-01	7525000	7	NA	reduction_mammoplasty	unknown	assume_WT	NA	Mammoplasty WT	AR	31	2	NA	27298	35	28.56	Asian_or_Asian_British-Bangladeshi	Never	NA	12	Pre	No	Present	Mirena_coil	Never	NA	NA	No	NA	NA
71	SLX-19902_SIGAE3	Donor_30	3003PM	Organoid unsorted	1	2020-10-08	774000	10	NA	prophylactic_mastectomy	yes	BRCA1	NA	Mastectomy BRCA1	HR-BR1	33	0	NA	NA	NA	18.1	NA	Past	Socially	NA	Pre	Past	Present	Desogestrel	Never	NA	NA	No	NA	NA
72	SLX-19864-20262_SIGAE5	Donor_30	3003PM	Supernatant unsorted	1	2020-10-28	3547500	7	NA	prophylactic_mastectomy	yes	BRCA1	NA	Mastectomy BRCA1	HR-BR1	33	0	NA	NA	NA	18.1	NA	Past	Socially	NA	Pre	Past	Present	Desogestrel	Never	NA	NA	No	NA	NA
73	SLX-20261_SIGAA3	Donor_38	3031PM	Organoid unsorted	2	2021-01-26	924500	10	NA	prophylactic_mastectomy	yes	BRCA2	NA	Mastectomy BRCA2	HR-BR2	39	0	NA	NA	NA	23.6	White-British	Never	Socially	13	Pre	Past	NA	NA	Never	NA	NA	No	NA	NA
74	SLX-20261-20448_SIGAB3	Donor_38	3031PM	Organoid LP sorted	2	2021-01-26	924500	10	NA	prophylactic_mastectomy	yes	BRCA2	NA	Mastectomy BRCA2	HR-BR2	39	0	NA	NA	NA	23.6	White-British	Never	Socially	13	Pre	Past	NA	NA	Never	NA	NA	No	NA	NA
75	SLX-19902-20449_SIGAF2	Donor_38	3031PM	Organoid unsorted	1	2020-10-06	1590000	7	NA	prophylactic_mastectomy	yes	BRCA2	NA	Mastectomy BRCA2	HR-BR2	39	0	NA	NA	NA	23.6	White-British	Never	Socially	13	Pre	Past	NA	NA	Never	NA	NA	No	NA	NA
76	SLX-19864-20262_SIGAG6	Donor_38	3031PM	Supernatant unsorted	1	2020-10-21	1483500	5	NA	prophylactic_mastectomy	yes	BRCA2	NA	Mastectomy BRCA2	HR-BR2	39	0	NA	NA	NA	23.6	White-British	Never	Socially	13	Pre	Past	NA	NA	Never	NA	NA	No	NA	NA
77	SLX-19902-20449_SIGAG2	Donor_38	3031PM	Organoid LP sorted	1	2020-10-06	1590000	7	NA	prophylactic_mastectomy	yes	BRCA2	NA	Mastectomy BRCA2	HR-BR2	39	0	NA	NA	NA	23.6	White-British	Never	Socially	13	Pre	Past	NA	NA	Never	NA	NA	No	NA	NA
78	SLX-20005_SIGAC11	Donor_7	3046N	Organoid unsorted	1	2020-11-10	774000	7	NA	reduction_mammoplasty	unknown	assume_WT	NA	Mammoplasty WT	AR	55	2	NA	25,32	273	NA	White-Any_other_background	Past	NA	NA	Post	NA	Past	Mirena_Coil	Present	NA	NA	No	NA	NA
79	SLX-20005-20446_SIGAD7	Donor_7	3046N	Supernatant unsorted	1	2020-11-25	3068300	7	NA	reduction_mammoplasty	unknown	assume_WT	NA	Mammoplasty WT	AR	55	2	NA	25,32	273	NA	White-Any_other_background	Past	NA	NA	Post	NA	Past	Mirena_Coil	Present	NA	NA	No	NA	NA
80	SLX-20005_SIGAD11	Donor_7	3046N	Organoid LP sorted	1	2020-11-10	774000	7	NA	reduction_mammoplasty	unknown	assume_WT	NA	Mammoplasty WT	AR	55	2	NA	25,32	273	NA	White-Any_other_background	Past	NA	NA	Post	NA	Past	Mirena_Coil	Present	NA	NA	No	NA	NA
81	SLX-20005-20446_SIGAC12	Donor_55	3055CP	Supernatant unsorted	1	2020-11-18	7095000	5	NA	contralateral	yes	BRCA1	NA	Contralateral BRCA1	Contralateral-BR1	33	1	NA	NA	NA	NA	NA	NA	NA	NA	NA	NA	NA	NA	NA	NA	NA	NA	incidental_finding_IDC_and_HG_DCIS_right_breast	NA
82	SLX-19864_SIGAA8	Donor_55	3055CP	Organoid unsorted	1	2020-11-03	3203500	10	NA	contralateral	yes	BRCA1	NA	Contralateral BRCA1	Contralateral-BR1	33	1	NA	NA	NA	NA	NA	NA	NA	NA	NA	NA	NA	NA	NA	NA	NA	NA	incidental_finding_IDC_and_HG_DCIS_right_breast	NA
83	SLX-20005-20446_SIGAC7	Donor_39	3076PM	Supernatant unsorted	1	2020-11-25	8686000	5	NA	prophylactic_mastectomy	yes	BRCA2	NA	Mastectomy BRCA2	HR-BR2	56	4	NA	25,NA	NA	23.8	NA	Past	Low	15	Post	Never	NA	NA	Never	NA	NA	No	NA	NA
84	SLX-20005-20446_SIGAB11	Donor_39	3076PM	Organoid LP sorted	1	2020-11-10	14706000	7	NA	prophylactic_mastectomy	yes	BRCA2	NA	Mastectomy BRCA2	HR-BR2	56	4	NA	25,NA	NA	23.8	NA	Past	Low	15	Post	Never	NA	NA	Never	NA	NA	No	NA	NA
85	SLX-20005_SIGAA11	Donor_39	3076PM	Organoid unsorted	1	2020-11-10	14706000	7	NA	prophylactic_mastectomy	yes	BRCA2	NA	Mastectomy BRCA2	HR-BR2	56	4	NA	25,NA	NA	23.8	NA	Past	Low	15	Post	Never	NA	NA	Never	NA	NA	No	NA	NA
86	SLX-19902_SIGAA1	Donor_31	3092PM	Organoid unsorted	1	2020-10-13	580500	10	NA	prophylactic_mastectomy	yes	BRCA1	NA	Mastectomy BRCA1	HR-BR1	52	4	NA	27,37,38(otherNA)	170	28.1	White-British	Past	Low	15	Post	Past	Past	Cerezette	Never	NA	NA	No	NA	NA
87	SLX-19864-20262_SIGAG5	Donor_31	3092PM	Supernatant unsorted	1	2020-10-28	4386000	7	NA	prophylactic_mastectomy	yes	BRCA1	NA	Mastectomy BRCA1	HR-BR1	52	4	NA	27,37,38(otherNA)	170	28.1	White-British	Past	Low	15	Post	Past	Past	Cerezette	Never	NA	NA	No	NA	NA
88	SLX-20261_SIGAA10	Donor_49	3108PM	Organoid unsorted	1	2020-12-08	623500	7	NA	prophylactic_mastectomy	unknown	unknown	family_history_referred_for_test	Mastectomy unknown	HR-unk	63	unknown	NA	NA	NA	NA	NA	NA	NA	NA	NA	NA	NA	NA	NA	NA	NA	NA	NA	NA
89	SLX-20261-20448_SIGAB10	Donor_49	3108PM	Organoid LP sorted	1	2020-12-08	623500	7	NA	prophylactic_mastectomy	unknown	unknown	family_history_referred_for_test	Mastectomy unknown	HR-unk	63	unknown	NA	NA	NA	NA	NA	NA	NA	NA	NA	NA	NA	NA	NA	NA	NA	NA	NA	NA
90	SLX-20261-20448_SIGAC1	Donor_49	3108PM	Supernatant unsorted	1	2021-01-13	1483500	5	NA	prophylactic_mastectomy	unknown	unknown	family_history_referred_for_test	Mastectomy unknown	HR-unk	63	unknown	NA	NA	NA	NA	NA	NA	NA	NA	NA	NA	NA	NA	NA	NA	NA	NA	NA	NA
91	SLX-19902_SIGAC4	Donor_32	3122PM	Organoid LP sorted	1	2020-09-09	1260000	7	NA	prophylactic_mastectomy	yes	BRCA1	NA	Mastectomy BRCA1	HR-BR1	46	2	NA	31,33	153	21	NA	Past	High	12	Post	Past	NA	NA	Present	NA	NA	No	NA	NA
92	SLX-19902_SIGAB4	Donor_32	3122PM	Organoid unsorted	2	2020-09-09	1260000	7	NA	prophylactic_mastectomy	yes	BRCA1	NA	Mastectomy BRCA1	HR-BR1	46	2	NA	31,33	153	21	NA	Past	High	12	Post	Past	NA	NA	Present	NA	NA	No	NA	NA
93	SLX-19864-20262_SIGAD10	Donor_32	3122PM	Supernatant unsorted	1	2020-09-30	7420000	7	NA	prophylactic_mastectomy	yes	BRCA1	NA	Mastectomy BRCA1	HR-BR1	46	2	NA	31,33	153	21	NA	Past	High	12	Post	Past	NA	NA	Present	NA	NA	No	NA	NA
94	SLX-19902-20449_SIGAA4	Donor_32	3122PM	Organoid unsorted	1	2020-09-09	1260000	7	NA	prophylactic_mastectomy	yes	BRCA1	NA	Mastectomy BRCA1	HR-BR1	46	2	NA	31,33	153	21	NA	Past	High	12	Post	Past	NA	NA	Present	NA	NA	No	NA	NA
95	SLX-20005-20446_SIGAB12	Donor_8	3150N	Supernatant unsorted	1	2020-11-18	2967000	7	NA	reduction_mammoplasty	unknown	assume_WT	NA	Mammoplasty WT	AR	65	2	NA	NA	NA	32	Other_ethnic_group-Any_other_ethnic_group	Never	None	NA	Post	NA	NA	NA	Past	NA	NA	No	NA	NA
96	SLX-19864-20262_SIGAH4	Donor_8	3150N	Organoid LP sorted	1	2020-10-29	2967000	7	NA	reduction_mammoplasty	unknown	assume_WT	NA	Mammoplasty WT	AR	65	2	NA	NA	NA	32	Other_ethnic_group-Any_other_ethnic_group	Never	None	NA	Post	NA	NA	NA	Past	NA	NA	No	NA	NA
97	SLX-19864-20262_SIGAG4	Donor_8	3150N	Organoid unsorted	1	2020-10-29	2967000	7	NA	reduction_mammoplasty	unknown	assume_WT	NA	Mammoplasty WT	AR	65	2	NA	NA	NA	32	Other_ethnic_group-Any_other_ethnic_group	Never	None	NA	Post	NA	NA	NA	Past	NA	NA	No	NA	NA
98	SLX-19864-20262_SIGAF8	Donor_40	3154PM	Supernatant unsorted	1	2020-11-04	4192500	5	NA	prophylactic_mastectomy	yes	BRCA2	NA	Mastectomy BRCA2	HR-BR2	37	0	NA	NA	NA	28.1	Asian_or_Asian_British-Any_other_Asian_background	Past	Socially	15	Pre	Never	NA	NA	Never	Present	Levothyroxine	No	Papilloma_in_right_breast	NA
99	SLX-19864-20262_SIGAD6	Donor_40	3154PM	Organoid LP sorted	1	2020-10-20	1806000	10	NA	prophylactic_mastectomy	yes	BRCA2	NA	Mastectomy BRCA2	HR-BR2	37	0	NA	NA	NA	28.1	Asian_or_Asian_British-Any_other_Asian_background	Past	Socially	15	Pre	Never	NA	NA	Never	Present	Levothyroxine	No	Papilloma_in_right_breast	NA
100	SLX-19864-20262_SIGAC6	Donor_40	3154PM	Organoid unsorted	1	2020-10-20	1806000	10	NA	prophylactic_mastectomy	yes	BRCA2	NA	Mastectomy BRCA2	HR-BR2	37	0	NA	NA	NA	28.1	Asian_or_Asian_British-Any_other_Asian_background	Past	Socially	15	Pre	Never	NA	NA	Never	Present	Levothyroxine	No	Papilloma_in_right_breast	NA
101	SLX-19864_SIGAB6	Donor_41	3199PM	Organoid LP sorted	1	2020-10-20	3719500	10	NA	prophylactic_mastectomy	yes	BRCA2	NA	Mastectomy BRCA2	HR-BR2	38	3	NA	25/26,27,31	82	29.1	White-Irish	Past	Low	9	Pre	Past	Past	Progesterone_only_injection_and_implant	Never	NA	NA	No	NA	NA
102	SLX-19864-20262_SIGAE8	Donor_41	3199PM	Supernatant unsorted	1	2020-11-04	4063500	5	NA	prophylactic_mastectomy	yes	BRCA2	NA	Mastectomy BRCA2	HR-BR2	38	3	NA	25/26,27,31	82	29.1	White-Irish	Past	Low	9	Pre	Past	Past	Progesterone_only_injection_and_implant	Never	NA	NA	No	NA	NA
103	SLX-19864_SIGAA6	Donor_41	3199PM	Organoid unsorted	1	2020-10-20	3719500	10	NA	prophylactic_mastectomy	yes	BRCA2	NA	Mastectomy BRCA2	HR-BR2	38	3	NA	25/26,27,31	82	29.1	White-Irish	Past	Low	9	Pre	Past	Past	Progesterone_only_injection_and_implant	Never	NA	NA	No	NA	NA
104	SLX-19647-20870_SIGAB8	Donor_9	3234N	Supernatant live-sorted	1	2020-08-26	1920000	5	NA	reduction_mammoplasty	unknown	assume_WT	NA	Mammoplasty WT	AR	57	1	1_in_database_could_not_confirm	NA	NA	25.7	White-British	Past	Low	NA	Post	NA	NA	NA	Present	NA	NA	No	NA	NA
105	SLX-20261-20448_SIGAD10	Donor_9	3234N	Organoid LP sorted	1	2020-12-08	3203500	7	NA	reduction_mammoplasty	unknown	assume_WT	NA	Mammoplasty WT	AR	57	1	1_in_database_could_not_confirm	NA	NA	25.7	White-British	Past	Low	NA	Post	NA	NA	NA	Present	NA	NA	No	NA	NA
106	SLX-20261_SIGAC10	Donor_9	3234N	Organoid unsorted	1	2020-12-08	3203500	7	NA	reduction_mammoplasty	unknown	assume_WT	NA	Mammoplasty WT	AR	57	1	1_in_database_could_not_confirm	NA	NA	25.7	White-British	Past	Low	NA	Post	NA	NA	NA	Present	NA	NA	No	NA	NA
107	SLX-19902_SIGAH10	Donor_33	3239PM	Organoid LP sorted	1	2020-09-17	645000	7	NA	prophylactic_mastectomy	yes	BRCA1	NA	Mastectomy BRCA1	HR-BR1	38	2	NA	27,30	99	21	White-British	Never	Socially	NA	Pre	NA	None_recorded	NA	Never	Past	Dianette	No	NA	NA
108	SLX-19902-20446_SIGAG7	Donor_33	3239PM	Organoid unsorted	1	2020-09-17	645000	7	NA	prophylactic_mastectomy	yes	BRCA1	NA	Mastectomy BRCA1	HR-BR1	38	2	NA	27,30	99	21	White-British	Never	Socially	NA	Pre	NA	None_recorded	NA	Never	Past	Dianette	No	NA	NA
109	SLX-19902-20446_SIGAH7	Donor_33	3239PM	Organoid unsorted	2	2020-09-17	645000	7	NA	prophylactic_mastectomy	yes	BRCA1	NA	Mastectomy BRCA1	HR-BR1	38	2	NA	27,30	99	21	White-British	Never	Socially	NA	Pre	NA	None_recorded	NA	Never	Past	Dianette	No	NA	NA
110	SLX-19902-20449_SIGAB3	Donor_33	3239PM	Supernatant unsorted	1	2020-10-07	5848000	7	NA	prophylactic_mastectomy	yes	BRCA1	NA	Mastectomy BRCA1	HR-BR1	38	2	NA	27,30	99	21	White-British	Never	Socially	NA	Pre	NA	None_recorded	NA	Never	Past	Dianette	No	NA	NA
111	SLX-19864_SIGAF4	Donor_42	LS12-230PM	Organoid unsorted	1	2020-10-29	365500	7	very_low_cell_count	prophylactic_mastectomy	yes	BRCA2	NA	Mastectomy BRCA2	HR-BR2	62	3	NA	NA	NA	NA	NA	NA	NA	NA	NA	NA	NA	NA	NA	NA	NA	NA	NA	NA
112	SLX-20005_SIGAA12	Donor_42	LS12-230PM	Supernatant unsorted	1	2020-11-18	881500	5	very_low_cell_count	prophylactic_mastectomy	yes	BRCA2	NA	Mastectomy BRCA2	HR-BR2	62	3	NA	NA	NA	NA	NA	NA	NA	NA	NA	NA	NA	NA	NA	NA	NA	NA	NA	NA
113	SLX-20261_SIGAH7	failed_2	LS13-03331N	Supernatant unsorted	1	2021-01-25	107500	5	failed	reduction_mammoplasty	unknown	assume_WT	NA	Mammoplasty WT	AR	35	1	NA	NA	NA	NA	NA	NA	NA	NA	NA	NA	NA	NA	NA	NA	NA	NA	NA	NA
114	SLX-20005_SIGAC9	failed_2	LS13-03331N	Organoid unsorted	1	2020-11-16	NA	5	failed	reduction_mammoplasty	unknown	assume_WT	NA	Mammoplasty WT	AR	35	1	NA	NA	NA	NA	NA	NA	NA	NA	NA	NA	NA	NA	NA	NA	NA	NA	NA	NA
115	SLX-20261-20448_SIGAA1	Donor_10	LS13-3045N	Supernatant unsorted	1	2021-01-13	107500	5	NA	reduction_mammoplasty	unknown	assume_WT	NA	Mammoplasty WT	AR	20	0	NA	NA	NA	NA	NA	NA	NA	NA	NA	NA	NA	NA	NA	NA	NA	NA	NA	NA
116	SLX-20261_SIGAE2	Donor_10	LS13-3045N	Organoid unsorted	1	2020-12-10	747500	7	NA	reduction_mammoplasty	unknown	assume_WT	NA	Mammoplasty WT	AR	20	0	NA	NA	NA	NA	NA	NA	NA	NA	NA	NA	NA	NA	NA	NA	NA	NA	NA	NA
117	SLX-20261_SIGAF2	Donor_10	LS13-3045N	Organoid LP sorted	1	2020-12-10	747500	7	NA	reduction_mammoplasty	unknown	assume_WT	NA	Mammoplasty WT	AR	20	0	NA	NA	NA	NA	NA	NA	NA	NA	NA	NA	NA	NA	NA	NA	NA	NA	NA	NA
118	SLX-20261-20448_SIGAB6	Donor_11	LS13-3088N	Supernatant unsorted	1	2020-12-15	5160000	7	NA	reduction_mammoplasty	unknown	assume_WT	NA	Mammoplasty WT	AR	24	0	NA	NA	NA	NA	NA	NA	NA	NA	NA	NA	NA	NA	NA	NA	NA	NA	NA	NA
119	SLX-20005_SIGAE9	Donor_11	LS13-3088N	Organoid unsorted	1	2020-11-17	14856500	7	NA	reduction_mammoplasty	unknown	assume_WT	NA	Mammoplasty WT	AR	24	0	NA	NA	NA	NA	NA	NA	NA	NA	NA	NA	NA	NA	NA	NA	NA	NA	NA	NA
120	SLX-20005_SIGAF9	Donor_11	LS13-3088N	Organoid LP sorted	1	2020-11-17	14856500	7	very_low_cell_count	reduction_mammoplasty	unknown	assume_WT	NA	Mammoplasty WT	AR	24	0	NA	NA	NA	NA	NA	NA	NA	NA	NA	NA	NA	NA	NA	NA	NA	NA	NA	NA
121	SLX-19902_SIGAF10	Donor_12	LS13-3353N	Organoid unsorted	1	2020-10-01	2522000	7	NA	reduction_mammoplasty	unknown	assume_WT	NA	Mammoplasty WT	AR	23	0	NA	NA	NA	NA	NA	NA	NA	NA	NA	NA	NA	NA	NA	NA	NA	NA	NA	NA
122	SLX-19902_SIGAG10	Donor_12	LS13-3353N	Organoid LP sorted	1	2020-10-01	2522000	7	NA	reduction_mammoplasty	unknown	assume_WT	NA	Mammoplasty WT	AR	23	0	NA	NA	NA	NA	NA	NA	NA	NA	NA	NA	NA	NA	NA	NA	NA	NA	NA	NA
123	SLX-19864-20262_SIGAF6	Donor_12	LS13-3353N	Supernatant unsorted	1	2020-10-21	1999500	7	NA	reduction_mammoplasty	unknown	assume_WT	NA	Mammoplasty WT	AR	23	0	NA	NA	NA	NA	NA	NA	NA	NA	NA	NA	NA	NA	NA	NA	NA	NA	NA	NA
124	SLX-19902_SIGAD4	Donor_13	LS13-3464N	Organoid unsorted	1	2020-09-09	22750000	10	failed	reduction_mammoplasty	unknown	assume_WT	NA	Mammoplasty WT	AR	48	2	NA	NA	NA	NA	NA	NA	NA	NA	NA	NA	NA	NA	NA	NA	NA	NA	NA	NA
125	SLX-19902_SIGAE4	Donor_13	LS13-3464N	Organoid unsorted	2	2020-09-09	22750000	10	NA	reduction_mammoplasty	unknown	assume_WT	NA	Mammoplasty WT	AR	48	2	NA	NA	NA	NA	NA	NA	NA	NA	NA	NA	NA	NA	NA	NA	NA	NA	NA	NA
126	SLX-19864-20262_SIGAE10	Donor_13	LS13-3464N	Supernatant unsorted	1	2020-09-30	22750000	10	NA	reduction_mammoplasty	unknown	assume_WT	NA	Mammoplasty WT	AR	48	2	NA	NA	NA	NA	NA	NA	NA	NA	NA	NA	NA	NA	NA	NA	NA	NA	NA	NA
127	SLX-20261-20448_SIGAD6	Donor_14	LS14-03137N	Supernatant unsorted	1	2020-12-15	5332000	7	NA	reduction_mammoplasty	unknown	assume_WT	NA	Mammoplasty WT	AR	48	3	NA	NA	NA	NA	NA	NA	NA	NA	NA	NA	NA	NA	NA	NA	NA	NA	NA	NA
128	SLX-20005-20446_SIGAD3	Donor_14	LS14-03137N	Organoid LP sorted	1	2020-11-26	14104000	7	NA	reduction_mammoplasty	unknown	assume_WT	NA	Mammoplasty WT	AR	48	3	NA	NA	NA	NA	NA	NA	NA	NA	NA	NA	NA	NA	NA	NA	NA	NA	NA	NA
129	SLX-20005-20446_SIGAC3	Donor_14	LS14-03137N	Organoid unsorted	1	2020-11-26	14104000	7	NA	reduction_mammoplasty	unknown	assume_WT	NA	Mammoplasty WT	AR	48	3	NA	NA	NA	NA	NA	NA	NA	NA	NA	NA	NA	NA	NA	NA	NA	NA	NA	NA
130	SLX-20005_SIGAB9	Donor_43	LS14-2843PM	Organoid LP sorted	1	2020-11-16	31447300	7	NA	prophylactic_mastectomy	yes	BRCA2	NA	Mastectomy BRCA2	HR-BR2	36	2	NA	NA	NA	NA	NA	NA	NA	NA	NA	NA	NA	NA	NA	NA	NA	NA	NA	NA
131	SLX-20005-20446_SIGAD6	Donor_43	LS14-2843PM	Supernatant unsorted	1	2020-12-02	13645300	7	NA	prophylactic_mastectomy	yes	BRCA2	NA	Mastectomy BRCA2	HR-BR2	36	2	NA	NA	NA	NA	NA	NA	NA	NA	NA	NA	NA	NA	NA	NA	NA	NA	NA	NA
132	SLX-20005_SIGAA9	Donor_43	LS14-2843PM	Organoid unsorted	1	2020-11-16	31447300	7	very_low_cell_count	prophylactic_mastectomy	yes	BRCA2	NA	Mastectomy BRCA2	HR-BR2	36	2	NA	NA	NA	NA	NA	NA	NA	NA	NA	NA	NA	NA	NA	NA	NA	NA	NA	NA
133	SLX-20261-20448_SIGAH9	Donor_43	LS14-2843PM	Supernatant unsorted	2	2021-01-25	6364000	7	NA	prophylactic_mastectomy	yes	BRCA2	NA	Mastectomy BRCA2	HR-BR2	36	2	NA	NA	NA	NA	NA	NA	NA	NA	NA	NA	NA	NA	NA	NA	NA	NA	NA	NA
134	SLX-19864_SIGAH10	Donor_15	LS14-3078N	Organoid unsorted	1	2020-09-29	559000	7	NA	reduction_mammoplasty	unknown	assume_WT	NA	Mammoplasty WT	AR	58	2	NA	NA	NA	NA	NA	NA	NA	NA	NA	NA	NA	NA	NA	NA	NA	NA	NA	NA
135	SLX-19902-20449_SIGAG1	Donor_15	LS14-3078N	Supernatant unsorted	1	2020-10-14	408500	5	NA	reduction_mammoplasty	unknown	assume_WT	NA	Mammoplasty WT	AR	58	2	NA	NA	NA	NA	NA	NA	NA	NA	NA	NA	NA	NA	NA	NA	NA	NA	NA	NA
136	SLX-19902_SIGAH2	Donor_16	LS15-02541N	Organoid unsorted	1	2021-01-26	229300	10	NA	reduction_mammoplasty	unknown	assume_WT	NA	Mammoplasty WT	AR	40	0	NA	NA	NA	NA	NA	NA	NA	NA	NA	NA	NA	NA	NA	NA	NA	NA	NA	NA
137	SLX-20261_SIGAC3	Donor_16	LS15-02541N	Organoid unsorted	2	2021-01-26	16254000	10	NA	reduction_mammoplasty	unknown	assume_WT	NA	Mammoplasty WT	AR	40	0	NA	NA	NA	NA	NA	NA	NA	NA	NA	NA	NA	NA	NA	NA	NA	NA	NA	NA
138	SLX-20261_SIGAD3	Donor_16	LS15-02541N	Organoid LP sorted	1	2021-01-26	16254000	10	NA	reduction_mammoplasty	unknown	assume_WT	NA	Mammoplasty WT	AR	40	0	NA	NA	NA	NA	NA	NA	NA	NA	NA	NA	NA	NA	NA	NA	NA	NA	NA	NA
139	SLX-19864_SIGAH6	Donor_16	LS15-02541N	Supernatant unsorted	1	2020-10-21	27606000	5	NA	reduction_mammoplasty	unknown	assume_WT	NA	Mammoplasty WT	AR	40	0	NA	NA	NA	NA	NA	NA	NA	NA	NA	NA	NA	NA	NA	NA	NA	NA	NA	NA
140	SLX-19864-20262_SIGAD9	Donor_17	LS15-02672N	Organoid LP sorted	1	2020-11-05	3246500	7	NA	reduction_mammoplasty	unknown	assume_WT	NA	Mammoplasty WT	AR	40	1	NA	NA	NA	NA	NA	NA	NA	NA	NA	NA	NA	NA	NA	NA	NA	NA	NA	NA
141	SLX-20005_SIGAB7	Donor_17	LS15-02672N	Supernatant unsorted	1	2020-11-25	559000	7	NA	reduction_mammoplasty	unknown	assume_WT	NA	Mammoplasty WT	AR	40	1	NA	NA	NA	NA	NA	NA	NA	NA	NA	NA	NA	NA	NA	NA	NA	NA	NA	NA
142	SLX-19864_SIGAC9	Donor_17	LS15-02672N	Organoid unsorted	1	2020-11-05	3246500	7	NA	reduction_mammoplasty	unknown	assume_WT	NA	Mammoplasty WT	AR	40	1	NA	NA	NA	NA	NA	NA	NA	NA	NA	NA	NA	NA	NA	NA	NA	NA	NA	NA
143	SLX-19902-20449_SIGAD3	Donor_18	LS15-2510N	Supernatant unsorted	1	2020-10-07	516000	7	NA	reduction_mammoplasty	unknown	assume_WT	NA	Mammoplasty WT	AR	29	1	NA	NA	NA	NA	NA	NA	NA	NA	NA	NA	NA	NA	NA	NA	NA	NA	NA	NA
144	SLX-19902-20449_SIGAD11	Donor_18	LS15-2510N	Organoid unsorted	1	2020-09-15	2494000	7	NA	reduction_mammoplasty	unknown	assume_WT	NA	Mammoplasty WT	AR	29	1	NA	NA	NA	NA	NA	NA	NA	NA	NA	NA	NA	NA	NA	NA	NA	NA	NA	NA
145	SLX-19902-20449_SIGAE11	Donor_18	LS15-2510N	Organoid unsorted	2	2020-09-15	2494000	7	NA	reduction_mammoplasty	unknown	assume_WT	NA	Mammoplasty WT	AR	29	1	NA	NA	NA	NA	NA	NA	NA	NA	NA	NA	NA	NA	NA	NA	NA	NA	NA	NA
146	SLX-19902-20449_SIGAF11	Donor_18	LS15-2510N	Organoid LP sorted	1	2020-09-15	2494000	7	NA	reduction_mammoplasty	unknown	assume_WT	NA	Mammoplasty WT	AR	29	1	NA	NA	NA	NA	NA	NA	NA	NA	NA	NA	NA	NA	NA	NA	NA	NA	NA	NA
147	SLX-19902-20449_SIGAA11	Donor_44	LS15-3533PM	Organoid unsorted	1	2020-09-15	2752000	7	NA	prophylactic_mastectomy	yes	BRCA2	NA	Mastectomy BRCA2	HR-BR2	28	1	NA	NA	NA	NA	NA	NA	NA	NA	NA	NA	NA	NA	NA	NA	NA	NA	NA	NA
148	SLX-19902-20449_SIGAB11	Donor_44	LS15-3533PM	Organoid unsorted	2	2020-09-15	2752000	7	NA	prophylactic_mastectomy	yes	BRCA2	NA	Mastectomy BRCA2	HR-BR2	28	1	NA	NA	NA	NA	NA	NA	NA	NA	NA	NA	NA	NA	NA	NA	NA	NA	NA	NA
149	SLX-19902_SIGAC11	Donor_44	LS15-3533PM	Organoid LP sorted	1	2020-09-15	2752000	7	NA	prophylactic_mastectomy	yes	BRCA2	NA	Mastectomy BRCA2	HR-BR2	28	1	NA	NA	NA	NA	NA	NA	NA	NA	NA	NA	NA	NA	NA	NA	NA	NA	NA	NA
150	SLX-19902-20449_SIGAC3	Donor_44	LS15-3533PM	Supernatant unsorted	1	2020-10-07	3612000	7	NA	prophylactic_mastectomy	yes	BRCA2	NA	Mastectomy BRCA2	HR-BR2	28	1	NA	NA	NA	NA	NA	NA	NA	NA	NA	NA	NA	NA	NA	NA	NA	NA	NA	NA
151	SLX-19902_SIGAH12	Donor_19	LS16-4630N	Organoid unsorted	2	2020-09-24	447200	10	NA	reduction_mammoplasty	unknown	assume_WT	NA	Mammoplasty WT	AR	24	0	NA	NA	NA	NA	NA	NA	NA	NA	NA	NA	NA	NA	NA	NA	NA	NA	NA	NA
152	SLX-19902_SIGAG12	Donor_19	LS16-4630N	Organoid unsorted	1	2020-09-24	447200	10	NA	reduction_mammoplasty	unknown	assume_WT	NA	Mammoplasty WT	AR	24	0	NA	NA	NA	NA	NA	NA	NA	NA	NA	NA	NA	NA	NA	NA	NA	NA	NA	NA
153	SLX-19902-20449_SIGAE1	Donor_19	LS16-4630N	Supernatant unsorted	1	2020-10-14	645000	7	NA	reduction_mammoplasty	unknown	assume_WT	NA	Mammoplasty WT	AR	24	0	NA	NA	NA	NA	NA	NA	NA	NA	NA	NA	NA	NA	NA	NA	NA	NA	NA	NA
154	SLX-20005-20446_SIGAF11	Donor_20	LS16-4721N	Supernatant unsorted	1	2020-11-11	4386000	7	NA	reduction_mammoplasty	unknown	assume_WT	NA	Mammoplasty WT	AR	41	4	NA	NA	NA	NA	NA	NA	NA	NA	NA	NA	NA	NA	NA	NA	NA	NA	NA	NA
155	SLX-19864-20262_SIGAD2	Donor_20	LS16-4721N	Organoid LP sorted	1	2020-10-22	9395500	7	NA	reduction_mammoplasty	unknown	assume_WT	NA	Mammoplasty WT	AR	41	4	NA	NA	NA	NA	NA	NA	NA	NA	NA	NA	NA	NA	NA	NA	NA	NA	NA	NA
156	SLX-19864_SIGAC2	Donor_20	LS16-4721N	Organoid unsorted	1	2020-10-22	9395500	7	NA	reduction_mammoplasty	unknown	assume_WT	NA	Mammoplasty WT	AR	41	4	NA	NA	NA	NA	NA	NA	NA	NA	NA	NA	NA	NA	NA	NA	NA	NA	NA	NA
157	SLX-20261-20448_SIGAG10	Donor_21	LS16-4722N	Supernatant unsorted	1	2020-12-09	1242000	5	NA	reduction_mammoplasty	unknown	assume_WT	NA	Mammoplasty WT	AR	55	2	NA	NA	NA	NA	NA	NA	NA	NA	NA	NA	NA	NA	NA	NA	NA	NA	NA	NA
158	SLX-20005-20446_SIGAA6	Donor_21	LS16-4722N	Organoid unsorted	1	2020-11-24	258000	7	NA	reduction_mammoplasty	unknown	assume_WT	NA	Mammoplasty WT	AR	55	2	NA	NA	NA	NA	NA	NA	NA	NA	NA	NA	NA	NA	NA	NA	NA	NA	NA	NA
159	SLX-19864_SIGAF5	Donor_22	LS17-4800N	Supernatant unsorted	1	2020-10-28	154800	7	very_low_cell_count	reduction_mammoplasty	unknown	assume_WT	NA	Mammoplasty WT	AR	25	0	NA	NA	NA	NA	NA	NA	NA	NA	NA	NA	NA	NA	NA	NA	NA	NA	NA	NA
160	SLX-19902_SIGAF3	Donor_22	LS17-4800N	Organoid unsorted	1	2020-10-08	344000	10	NA	reduction_mammoplasty	unknown	assume_WT	NA	Mammoplasty WT	AR	25	0	NA	NA	NA	NA	NA	NA	NA	NA	NA	NA	NA	NA	NA	NA	NA	NA	NA	NA
161	SLX-19902_SIGAG3	Donor_22	LS17-4800N	Organoid LP sorted	1	2020-10-08	344000	10	NA	reduction_mammoplasty	unknown	assume_WT	NA	Mammoplasty WT	AR	25	0	NA	NA	NA	NA	NA	NA	NA	NA	NA	NA	NA	NA	NA	NA	NA	NA	NA	NA

## Sheet: Supplementary Table 2
Supplementary Table 2. Summary of cell type nomenclature used for the HBCA and comparisons to alternative names used in previous literature.
Epithelial and stromal cells
HBCA label	Abreviation	Also known as
Luminal adaptive secretory precursor	LASP	Luminal progenitor, secretory progenitor, alveolar cell, alveolar progenitor, ER-neg luminal cell, luminal secretory
Luminal hormone sensing	LHS	Hormone sensing, hormone-responsive, Mature luminal, ER-pos luminal cell
Basal-myoepithelial	BMYO	Basal, myoepithelial, adult mammary stem cell-enriched cell
Fibroblast	FB
Perivascular	PV	Vascular mural, Vascular Accessory, Pericyte, Vascular associated smooth muscle cell
Lymphatic endothelial	LE	Lymphatic vessel cells
Vascular endothelial	VE	Blood vessel cells
Vascular endothelial angiogenic tip	VEAT	Tip cells
Vascular endothelial arterial	VEA
Vascular endothelial venous	VEV
Vascular endothelial capillary	VEC	Blood capillaries
Immune cells
HBCA label	Abreviation	Also known as
Naïve CD4+ T cell	CD4 naïve
CD4+ T helper cell	CD4 Th
Cytotoxic Type 1 CD8+ T cell	CD8 TC1 / CD8 Tc1	Cytotoxic T lymphocytes (CTL)
Effector memory CD8+ T cell	CD8 TEM / CD8 Tem
Resident memory CD8+ T cell	CD8 TRM / CD8 Trm	Tissue resident memory CD8+ T cell
Natural killer T cell	NKT
Natural killer cell	NK
Innate lymphoid cell	ILC
Naïve B cell	B naïve
Unswitched B memory cell	B mem unswitched
Switched B memory cell	B mem switched
Plasma cell	Plasma cell	Plasma B cells, effector B cells
Macrophage	Macro
Lipid-associated macrophage	Macro-lipo
Dendritic cell	DC

## Sheet: Supplementary Table 3
Supplementary Table 3. A collection of the top 100 marker genes for each of the level1 cell types of the Human Breast Cell Atlas as determined by one-vs-all negative binomial testing (see methods).
	Luminal adaptive secretory precurser	Luminal hormone sensing	Basal-myoepithelial	Fibroblast	Vascular endothelial	Lymphatic endothelial	Perivascular	Lymphoid	Myeloid
1	PIGR	AC093001.1	SMYD1	DPT	ADGRL4	GPR182	CASQ2	ZNF683	C1QA
2	SNORC	AC021148.2	COL17A1	LYPLAL1-AS1	ACKR1	STAB2	SLC38A11	LCK	C1QC
3	CCL28	AC008663.1	HAS3	WNT2	TACR1	MMRN1	MUSTN1	GFI1	C1QB
4	GABRP	AGR2	RNASE7	SCARA5	MECOM	PKHD1L1	AC079822.1	PTPN22	IL10
5	GSTA1	HEPACAM2	SLC27A6	OGN	ESM1	KLHL4	LINC00989	CD2	MIR3945HG
6	MGAM2	SLC26A3	DLK2	LPAR1	SOX17	AC007998.3	CDH6	PYHIN1	PLA2G7
7	MUC15	DNAJC12	FHOD3	AC011503.1	PLVAP	ADD3-AS1	FHL5	SLAMF6	PILRA
8	ELF5	FOXA1	TP63	GREM2	AP001037.1	ZIC5	PLN	LY9	MSR1
9	AP000851.1	TTC6	OXTR	AL139393.3	KCNJ15	LINC00636	TCF21	CD247	ADAMDEC1
10	LINC01198	PHGR1	IRX4	SFRP2	CCDC178	ZIC2	GPR20	XCL2	LNCAROD
11	SERPINB7	TAT	KCNH3	COL6A6	AC083855.2	LYVE1	LDB3	XCL1	SPI1
12	SLC5A1	ANKRD30B	TENM2	PDGFRL	CD300LG	CDH22	LRRC10B	FASLG	MS4A6A
13	VGLL1	ALB	MGARP	DLK1	TPO	SLC24A1	KCNA5	LAX1	MS4A4A
14	BBOX1	TTC39A	TMEM178A	F2RL2	SELP	AC019257.1	RERGL	LINC01871	OLR1
15	TPT1-AS1	TFF1	GRP	C11orf53	PKD1L1	C1orf143	NDUFA4L2	GNLY	LYZ
16	SLPI	DCDC2	MIR31HG	CILP	SHROOM4	LINC02147	AVPR1A	CD8A	SDS
17	ROPN1B	SRARP	LINC01589	HPSE2	MYRIP	SEMA3D	TRPC4	CD8B	ITGAX
18	PI3	MUCL1	NTF4	PI16	AC137932.2	KBTBD11	SRL	ZAP70	VMO1
19	SLC34A2	SERHL2	DST	MXRA5	FAM124B	MRC1	LINC00670	IL18RAP	ADGRE1
20	KLK10	CAPN8	PTPRT	GRIA3	AC007681.1	CCL21	MYOCD	CD28	C5AR1
21	MUC16	PIP	ST8SIA2	CNIH3	ZNF366	LINC02308	HIGD1B	ICOS	OSCAR
22	SERPINB3	AGR3	MRGPRX3	AC008780.1	NR5A2	NFIA-AS2	LGI4	SP140	LILRB2
23	CALML5	ANKRD30A	LAMA3	FBLN1	FLT1	PROX1	HRC	PDCD1	LILRB4
24	SERPINB4	IGSF1	NRG1	PTGDS	RUNDC3B	VPS35L	COX4I2	OXNAD1	HCK
25	LINC02613	AC100801.1	SYT8	MMP2	NOS3	IL7	TEX41	EOMES	MMP9
26	CTSV	ERBB4	AMIGO2	RSPO3	FAM110D	OMG	ANGPT4	CXCR6	CRLF2
27	CMPK1	AKR7A3	TNS4	OMD	SEC14L1	SEMA3A	PRPH	TRAT1	CSF2RA
28	S100A1	TMC5	SH2D5	VEGFD	SELE	MSMP	FBXL13	CD96	FCER1G
29	PGBD5	MUC6	ACTG2	AADAC	KCNN2	TBX1	DMRT3	TIGIT	AQP9
30	C1QL2	TMEM45B	GPX2	LUM	SHANK3	ART4	WFDC1	GPR171	AC009630.4
31	SLC6A14	ACADSB	NT5DC3	ABCA9	FAM107A	SCN3B	ITGA7	DTHD1	IFI30
32	KRT15	MLPH	PLCH2	AC005323.2	PALMD	SCN5A	HCG22	IL2	SLC16A10
33	IQCG	FASN	KRT14	THBS2	FAM167B	ADGRG3	CACNA1H	PARP8	P2RX7
34	OLFM4	ARHGAP40	SLC27A1	FHAD1	CLEC1A	OSBP2	KCNAB1	GZMK	CD163
35	TTYH1	EEF1A2	IL17RD	TAC1	MMRN2	CCDC141	DLX5	GZMA	TYROBP
36	MMP7	SDR16C5	KCNK17	SPOCK1	RAPGEF3	TTN	HTR1F	CAMK4	CFP
37	COL22A1	MYBPC1	FAT2	LAMA2	EXOC3L2	CRTAC1	RGS5	ITK	LILRB3
38	C15orf62	GOLM1	ALDH3A2	IGDCC4	CLEC14A	ACKR2	AF121898.1	SCML4	CLEC4E
39	CASC8	AL499602.1	BLCAP	ADGRD1	ARHGEF15	PPFIBP1	SGCA	THEMIS	ACSL1
40	SLC28A3	RASEF	GALNT10	TNN	AQP1	DLGAP2	AL022334.2	SAMD3	HAVCR2
41	C5orf46	KIF12	SLC2A12	BX322234.1	BTNL9	GPM6A	ANO3	TRGC2	AIF1
42	KLK5	TAT-AS1	ATRN	AC005291.1	LCN6	DCDC2C	SMTNL2	TRGV10	GK
43	ZPLD1	PDZK1	CYP4F11	GLIS1	HOXB9	DMTN	CNR1	TRBC1	DMXL2
44	ROCR	MYB	FGFR2	PRG4	RASGRF2	MYCN	AC018647.1	TRBC2	CD80
45	KIT	KPNA7	COL8A2	HTRA3	BCL6B	ARL4A	HAPLN2	LEPROTL1	IDO1
46	KLK7	SLC44A4	TMEM237	FAP	RBP7	GUSB	KCNJ8	AC016074.2	SLC11A1
47	KLK6	HPX	JPH2	TWIST2	CA4	P4HA3	SUSD5	LINC00861	AZIN1-AS1
48	APCDD1L-DT	SMIM14	AC004784.1	CCL11	DIPK1B	ZDHHC14	AC091182.1	SIT1	ABHD12
49	ALDH1A3	TTC36	PFKFB2	PDGFRA	RALGAPA2	KCNIP1	ANGPT1	AKNA	NPL
50	AARD	ALDH3B2	SERPINB5	ABCA6	MCF2L	LINC01985	ABCC9	PRF1	LAMP3
51	PROM1	CPB1	GPC1	ADAM12	AP000695.2	DPEP2	SLC2A4	SPOCK2	LINC02244
52	AC015712.2	STMND1	XPR1	KCNA1	CDC42EP3	FLT4	TBX2-AS1	MS4A1	CD86
53	SLC25A37	LYPD6B	SEMA3C	BMPER	PNP	PIEZO2	ADRA2A	CD6	AC005083.1
54	ST6GALNAC5	SPDEF	RYR1	ABCA10	F2RL3	EFCC1	AC140912.1	CTSW	IL1B
55	VNN1	FSIP1	PTPRZ1	ECM1	ASRGL1	PCSK6	PCK1	JAML	CREG1
56	CXCL17	CITED1	SAMD5	CCBE1	ENDOU	IPO11	RCAN2	CD3E	RNASE6
57	CLDN1	PRR15	FBXO2	MMP23B	TMCC2	B3GNT7	RYR2	CD3D	GPR137B
58	SMS	CIB1	ABCC3	FREM1	GPIHBP1	TNFAIP8L3	LINC01348	CD3G	PLEK
59	CYP24A1	TRAFD1	KRT5	ARSG	MEOX1	F8	GUCY1A2	CD27	LAIR1
60	PRR4	SEMA4B	WNT5B	PLP1	TSPAN7	PGM5-AS1	CACNB2	KLRB1	TTYH2
61	PDZK1IP1	EDN2	IRX1	DCX	MCTP1	SLC26A4	RGS6	KLRD1	MPP1
62	KRTAP2-3	DNALI1	EPHB1	CAPN6	TNPO1	ATP5F1E	PARM1	KLRK1	OSM
63	AQP5	GALNT7	LINC00958	DCN	AC110611.2	C16orf87	AL391807.1	KLRC4	LINC02728
64	DNTTIP1	FBP1	ZMAT3	MEG8	RAPGEF4	SNCA	LYPD1	KLRC1	TFEC
65	MRPS24	TOX3	UNC5C	APOD	SEMA3F	AZIN2	FOXS1	LINC02446	AL136987.1
66	FABP7	AFF3	DFFA	AADACL2-AS1	ENG	TCFL5	COL25A1	IFNG	GM2A
67	FDCSP	BCAS4	KCNMB1	CPXM1	ZNF385D	SMOC1	UBA2	TRAV8-2	HIF1A-AS3
68	RBPMS-AS1	LYPD6	KLHL13	TRIML2	S1PR1	SCN3A	ATP1A2	TRAC	LST1
69	CLDN8	HES2	MIR205HG	AC026689.1	TLL1	PLIN5	ISYNA1	GZMH	C3AR1
70	LINC02188	PTHLH	GCLM	SLIT2	NDRG1	STXBP6	STEAP4	BCL11B	EBI3
71	C4orf19	REEP6	SLC35F3	PTGFR	SMAD6	STK32B	ADGRL3	PPP2R5C	SLC43A2
72	FAM78B	MRPS10	NFASC	PSD	HOXB6	SCNN1B	SEPTIN4	IGHG1	ZFYVE16
73	S100A7	CCDC74A	VSNL1	SVEP1	CPLX1	ASGR1	ENTPD3	IGHG3	ACOT9
74	SDCBP2	TMCO3	SLC1A5	SCN7A	CCDC85A	PGM5	ATP1B2	IGHM	CCL22
75	SAA4	SPTSSB	S100A2	IGSF10	LCN10	MPP7	SSTR2	C16orf54	C1orf162
76	HEBP2	ADGRV1	GALNT14	AC080038.1	RPGR	NTS	RASD2	TNFRSF13B	HLA-DPB1
77	NOXO1	FANK1	MRPS17	MMP16	MAPK11	NARF	PPARGC1A	IKZF3	IL1R2
78	SOX9-AS1	VSIG10L2	CDH3	LONRF2	PLXNA2	EXOC3L1	NMD3	CD7	CTSB
79	AFDN-DT	SLC39A6	USP31	C7	PECAM1	PLSCR4	NOTCH3	SMCHD1	IL2RA
80	WFDC3	ESPN	WIF1	TNNT3	TEK	STMN1	NDUFS2	SLA2	MANBA
81	LTF	AREG	CADM4	LINC01697	SWAP70	SIN3B	PDE3A	UBASH3A	NCF2
82	KRT16	SCUBE2	DKK3	SLC12A8	GIMAP6	FAM174B	MAP3K7CL	IL2RB	CSF1R
83	ANXA11	DHCR24	FBXO32	COL1A1	FAM135A	AGFG2	GPAT2	GRAP2	SMIM25
84	TCN1	C9orf152	THUMPD2	GREM1	KITLG	PARD6G	REM1	PPP1R2C	TREM1
85	B3GNT3	MISP	ITGB1	MFAP5	TCF15	PALD1	AGT	SH2D1A	IL1RN
86	IGF2BP2	SH3BP4	LINC00662	PTGES	SQSTM1	IARS2	SMARCD3	CD40LG	TVP23A
87	LIPH	PRSS3	TUBB2B	UBTD2	MMP28	EXOC6	PDE5A	SH2D2A	IL4I1
88	SNPH	INPP5J	LAMC2	SDK1	CD93	LRRC15	HSPB7	TBC1D10C	AMPD3
89	LCN2	DNAH5	ICAM5	ROR1-AS1	PREX2	DHODH	MRVI1	PRKCQ	PIK3R5
90	ACSL6	PCP2	GRAMD2A	FAM180A	SEMA3G	TSPAN11	DPY19L2	IGHA2	SLC1A3
91	KRT81	KIAA1324	UBASH3B	PTPRH	PTPRB	AL049775.1	LINC00702	ACAP1	GPR157
92	SLC18B1	XBP1	RBBP8	PCOLCE2	AQP7	GPRC5B	CCDC151	LINC01934	ATP6AP1
93	SPOCD1	CACNG4	URB1	MMP3	EMCN	CHRDL2	USP2	GPR18	CCL3
94	CENPU	RAB17	GALNT5	MEIS1	UPP1	NFATC1	KLHL23	P2RX5	ANKRD22
95	SNHG29	CROT	PKD1	SLC66A1L	ATP1A1	UBE2QL1	EPS8	ARHGAP9	CCR7
96	PLEKHS1	HIGD1A	RPAP3	KDM7A-DT	TSPAN14	C20orf204	NKD1	GZMM	SLC2A6
97	MAP3K13	PRLR	PGM1	IGFBP6	VWF	BTBD3	RBM24	BLK	SERPINB9P1
98	RTP4	FMO5	BRINP1	ROR2	ENPP2	IQCK	OPA3	TRGC1	SLC7A7
99	FGFBP1	LNX2	KLHL42	HAND2-AS1	GFOD1	MEGF6	DES	SNAI3	MIR155HG
100	KLF5	NAT1	TRIT1	LRP1	ELFN1	REEP1	FAM162B	SARAF	PDE4DIP

## Sheet: Supplementary Table 4
Supplementary Table 4. A collection of the top 100 marker genes for each of the level2 cell types of the Human Breast Cell Atlas as determined by one-vs-all negative binomial testing (see methods).
	LASP1	LASP2	LASP3	LASP4	LASP5	LHS1	LHS2	LHS3	BMYO1	BMYO2	FB1	FB2	FB3	FB4	PV1	PV2	PV3	PV4	PV5	VEV	VEC	VEA	VEAT	LE1	LE2	CD4_naive	CD4_Th	CD8_Tem	CD8_Trm	CD8_Tc1	NKT	NK	ILC	B_naive	B_mem_switched	B_mem_unswitched	Plasma_cell	Macro	Macro-lipo	DC
1	S100A7	KRTAP2-3	SMS	RECQL	DLGAP5	TMEM45B	ARHGAP40	CP	IRX4	SYT8	CNTN1	CNIH3	PTGFR	PRG4	DCBLD1	LINC01348	CASQ2	ADGRL3	THBS4	ACKR1	AC129507.1	SEMA3G	F2RL3	SEMA3D	AC007998.3	TESPA1	TTC39C-AS1	GZMK	CD8B	AC004832.6	S1PR5	SH2D1B	LINC00299	TCL1A	TNFRSF13B	ZBTB32	IGKC	C1QA	CHIT1	CCL17
2	SERPINB3	KLK7	CMPK1	ROPN1	MKI67	SDR16C5	AKR7A3	HMGB3	DLK2	TNNI2	ABCA10	AL139393.3	GREM1	MTSS1	AC027031.2	PGAP1	NRIP2	CLSTN2	P2RY14	SELP	CFAP20	ARL15	COLGALT1	B3GNT7	KLHL4	CCR4	CCR4	CMC1	KLRC3	PPP1R2C	KLRF1	TXK	TNFSF4	FCER2	SHISA8	FCRL5	IGKV4-1	C1QC	TM4SF19	CCL22
3	SLC34A2	SLC25A37	IQCG	FAM3D	AURKB	CACNG4	SRARP	PPP4R4	NRG1	OXTR	MXRA5	MMP3	PAPPA2	PARP16	CPM	CMSS1	RERGL	ECRG4	HIGD1B	TLL1	CD300LG	CLDN14	RFLNB	SNCA	ADD3-AS1	CD40LG	ADAM23	EOMES	KLRC2	IFNG	SH2D1B	CMC1	IL23R	COL19A1	BLK	FCRL3	JCHAIN	C1QB	ATP6V0D2	VMO1
4	SERPINB4	KRT16	LINC01198	LINC02613	CCNB2	GOLM1	FTO	PCAT18	COL17A1	DST	VEGFD	ARSG	BCHE	SLC2A1	NPTX2	PCSK1	WFDC1	CCL19	VIPR1	SELE	CA4	FAM124B	NQO1	SCN3B	LINC00636	CD28	TNFRSF25	DTHD1	KLRC1	DOK2	NKG7	TRDC	LINC00892	PAX5	BANK1	CD19	MZB1	FCER1G	TREM2	CLEC9A
5	RARRES1	ANXA11	RPL36	ROPN1B	ASPM	MISP	PARD6G-AS1	ARHGAP36	RNASE7	HSPA4L	CAPN6	C11orf53	WIF1	SERPINB2	TRPC4	SRL	KCNA5	GGT5	AGAP2	NDRG1	AP001037.1	SLC45A4	TSPAN14	OSBP2	SLC24A1	SMCHD1	LINC00892	KLRG1	SLA2	AC016074.2	CD244	KLRF1	TMIGD2	C12orf42	P2RX5	SPIB	IGHA2	FCGR2A	OCSTAMP	PNOC
6	IGFL1	KRT6B	HADH	CALML5	HJURP	DNAJC12	ALDH3B2	CPB1	HAS3	AC007906.2	SCARA5	GAL	OGN	CEP152	ADRA2C	GPAT2	SLC38A11	HAS2	FFAR2	CSF2RB	BTNL9	GJA5	ESM1	MSMP	IL7	LINC00892	TRAV8-2	GZMA	GRAP2	ZNF683	CMC1	MCTP2	MVB12B	LINC00926	STAP1	PAX5	IGHG4	CREG1	LINC02244	GPR157
7	ADGRF1	SDCBP2	RPS19	AQP5	SPC25	EEF1A2	SLC26A3	SERPINA1	LAMA3	CRISPLD1	DNM1	SDK1	LTBP1	MFAP5	CNR1	NDUFS2	KCNAB1	LINC00924	SYP	TACR1	KRBA2	SOS1	FAM167B	SIN3B	STAB2	ADAM23	CD40LG	LYST	KLRC4	KCNA3	KIR2DL4	TMIGD2	AL136456.1	FCRL3	SCIMP	LINC01857	IGHG2	NPL	APOC2	FLT3
8	C1QL2	PPP1R14C	C5orf46	CRABP1	CENPF	MRPS10	TFAP2B	SCGB1D2	FHOD3	IL17B	COL1A1	KDM7A-DT	SFRP4	SLC22A3	CTSC	OPA3	PRPH	PAPPA2	RGS5	OLFM1	TNMD	FAM107A	TNPO1	MMRN1	NFIA-AS2	TRAT1	MYBL1	TIGIT	KLRK1	GPR18	KIR3DL2	TRGV9	OTUD5	CD19	LINC01857	SCIMP	IGHA1	IL10	LINC02384	LAMP3
9	LCN2	SLC5A1	SNHG29	ELF5	DEPDC1	TMC5	KIF12	CA2	LINC01589	PTPRZ1	PDGFD	SLC12A8	CLU	RSAD2	OLFM2	UCN	NRGN	ARHGAP1	FAM162B	AC007681.1	SCARB1	PLLP	SLC12A7	SEMA3A	TBX1	GNAO1	ZC3H12D	SH2D1A	KLRD1	LINC00861	FGFBP2	ADGRG3	XCL2	LINC02397	GNG7	AC104024.1	IGHG1	PLEK	TNFSF15	CFP
10	FDCSP	RBPMS-AS1	RPS18	KRT6A	TOP2A	TMEM106B	ERBB4	CIB1	MGARP	TP63	ABCA9	LYPLAL1-AS1	AC008780.1	CRLF1	SGIP1	BEX1	HAPLN2	SORBS3	COL23A1	LCN6	FAM110D	BMX	ADAMTS7	UNC5B-AS1	DPEP2	TNFSF8	CCR6	GZMM	LINC02446	LINC00649	GZMA	GZMA	AC092617.1	CD79A	MS4A1	BLK	IGHG3	IL1B	PLA2G2D	GCSAM
11	MGAM2	BPGM	COBL	PRR4	NEK2	ARHGAP29-AS1	TTC36	AC092329.4	TP63	RNASE7	CCL11	THBS2	CADM3	PKDCC	ELK1	CALCA	TBX2-AS1	INMT	ARHGEF17	MMP1	AQP1	KCNJ2	GBE1	PKHD1L1	KBTBD11	SESN3	TESPA1	CRTAM	CD8A	FASLG	GZMH	DGKZ	C20orf204	FCRL5	TNFRSF13C	TNFRSF13B	IGHD	IL1RN	SULT1C2	LGALS2
12	SERPINB7	PTN	RPS21	MESP1	TROAP	TOX3	INPP5J	CYP27B1	TNS4	GRP	TNN	PTGES	PTGIS	AKR1C2	PTPN1	USP2	MEF2B	AGT	SNHG32	PRCP	TMEM70	AC004889.1	ENG	PCSK6	LYVE1	CTLA4	KIAA0319L	ZNF80	FASLG	ZBED2	TXK	CTSW	AC109446.3	STAP1	CD19	FCRL2	IGHV3-23	SLC11A1	PKD2L1	CRLF2
13	CYP24A1	VNN1	RPLP0	AP000851.1	BUB1	SLC44A4	MYB	PDZK1	TMEM178A	SLMAP	FMO1	WNT2	RORB	CCN3	LIN7A	RBM24	PLN	PCDH9	PLCL1	ELOVL7	LRG1	VEGFC	MCF2L	PPFIBP1	ADGRG3	AP000787.1	CTLA4	LINC01934	TRGV10	AC007278.1	KLRG1	CLIC3	TNFRSF18	CD72	LINC00926	SHISA8	IGHV3-30	CD80	TMEM163	CD86
14	S100A8	TPT1-AS1	PGBD5	TTYH1	CDCA3	RASEF	XBP1	PIP	ABCC3	AMIGO2	PLXDC1	RSPO3	CHL1	ADGRD1	GJC1	ALG13	MUSTN1	LINC01197	NDUFA4L2	TNFRSF6B	RBP7	IGFBP3	SEC14L1	TCFL5	PKHD1L1	MRPL1	RGS14	AC243829.4	GZMH	AC026979.2	GZMB	XCL2	SH2D1B	BTLA	CD79A	CD70	JSRP1	ACSL1	ACP5	SERPINB1
15	LINC00511	LIPH	SLC6A14	MAP2K6	PBK	SCCPDH	TTC6	SCGB1B2P	SH2D5	FGFR2	LAMA2	TWIST2	AC074387.1	AKR1C1	ADCYAP1R1	RASD2	SGCA	DES	EPB41L1	MED24	AC064836.3	ICAM2	PXDN	PLA1A	MRC1	PHTF2	TRAT1	PYHIN1	UBASH3A	IL2	GNLY	MATK	SLC4A10	VPREB3	LINC00426	SYNGR2	IGLC1	MIR3945HG	HTRA4	AC020656.1
16	ASS1	NNT	RPL12	CSN1S1	NUF2	BCAS4	SPDEF	AC100801.1	KRT14	NT5DC3	OMD	NMB	TCEAL2	UAP1	NCK2	LRRC10B	PTP4A3	DMRT3	FRMD3	ASPH	LIPE	TSPAN2	EFNB1	STK32B	PROX1	PASK	TTC39C	BICDL1	NELL2	SCML4	YPEL1	KIR2DL4	TXK	FAM30A	PAX5	KLK1	IGLC2	SLC1A3	MMP9	LILRA5
17	MUC16	SPOCD1	RAP2B	S100B	UBE2C	DNAH5	BAMBI	NEK10	OXTR	SH3BGR	PI16	FHAD1	PCOLCE2	FOXD1	GCNA	CYCS	RBPMS2	ANGPTL1	TMEM74B	SLCO4A1	NSUN6	GABARAPL2	SHANK3	TMEM120A	ART4	NR3C1	UBASH3A	TNFRSF9	SNAI3	ICOS	PRF1	CD244	TNFSF11	MS4A1	LINC02397	PHF6	IGLC3	GM2A	CLEC12A	HLA-DPB1
18	CCDC9B	RNF114	RPS28	CITED4	TTK	SPINK1	ALB	SCGB3A1	IL17RD	ANKRD1	MMP16	SH3PXD2B	SERPINF1	AADAC	GLIS2	PPARGC1A	MYOM1	PLPPR4	DPY19L2	FAR2	KIF25	MMP28	SQSTM1	C16orf87	CRTAC1	EML4	RORA	RASGRP1	CD3G	TRGV10	PYHIN1	NCR1	GLB1	ADAM28	BCL11A	ATF5	DERL3	HAVCR2	SNX10	GNG8
19	SECTM1	HCAR2	MTHFD2L	PIK3C2G	CDK1	TRAFD1	VTCN1	HIGD1A	GALNT10	RASSF6	CD248	BX322234.1	SCRG1	CYP1B1	CYTH3	KCTD20	KLHL23	IGFBP5	PCK1	PCDH1	GPIHBP1	LTC4S	PDCL	NINL	MMRN1	LINC00239	CD5	SAMD3	APBA2	CRTAM	TRDC	KLRD1	CCR4	TNFRSF13C	AIM2	BANK1	IGHM	AIF1	FDX1	HLA-DOB
20	PROM1	CAST	RPL29	PPP1R1B	KNL1	KCNMA1	TAT-AS1	PBX3	COL8A2	IL1RAP	ABCA6	LIMK1	HS3ST3A1	PTX3	LONRF1	USP37	RCAN2	EDIL3	AC100793.2	MEOX1	TRIM16	ACE	ABLIM2	AZIN2	CCL21	PCNX1	PRKCQ-AS1	A2M-AS1	OXNAD1	AL603756.1	NME8	CEMIP2	LST1	BCL11A	ADAM28	TNFRSF13C	AL139099.1	PLA2G7	ITGB2	ADAM19
21	VNN3	LRRFIP2	RPL13	DBI	CENPA	AREG	FBP1	SCUBE2	DST	ACTG2	COL3A1	ADPRHL1	ISM1	ALKAL2	EPS8	PRMT9	MAP3K7CL	ARHGAP15	C20orf27	CSF3	NOSTRIN	RPS6KA5	SMAD6	TTN	C1orf143	ZNF831	KIF5C	TRAT1	PRF1	TRAV8-2	B3GAT1	SLFN13	XCL1	SELL	BTLA	CD58	POU2AF1	SLC16A10	DCSTAMP	WDFY4
22	S100A9	ST6GALNAC5	RPS6	CACYBP	CEP55	CIB1	REEP6	CITED1	ACTG2	MME	ADAM12	MMP12	MMP23B	C7	CYP26B1	ALPK3	WTIP	TGFBI	ABCC9	PDIA5	FAM72A	SRP14	PLVAP	C1orf143	GPM6A	MALT1	PDE4D	CD27	SCML4	AF305872.2	FCGR3A	NKG7	NCR3	P2RX5	CXCR5	CD22	SSR4	AC005083.1	SMIM25	TVP23A
23	MARCO	TCN1	PDZK1IP1	UBB	HMMR	SERHL2	DIO2	HMGCS2	FBXO2	CSTA	IGSF10	TNFAIP6	EPHB2	EIF1B	IL1RL1	IL24	FBXL13	GUCY1A2	LZTS1	ZNF385D	ELOVL3	SNHG11	TMEM255B	NARF	EFCC1	SARAF	TRABD2A	AKNA	IL2RB	LINC00892	SAMD3	EOMES	CSF2	BANK1	FCER2	CIITA	TXNDC5	PILRA	ATP1A4	C1orf162
24	PLEKHS1	MELTF	YWHAH	LRRC26	KIF2C	CPPED1	CREB3L4	VSIG10L2	CDH3	SEMA3C	HTRA3	LHFPL2	ISOC1	ITGBL1	CHST2	ZNF141	ATP1A2	CHSY3	IER5L	IQCA1	SENCR	PCSK5	PRXL2A	MRC1	SLC26A4	CNOT6L	PASK	CNOT6L	TRGC2	AC018926.2	MCTP2	NLRC3	TRDC	CNR2	DNAJC5B	GNG8	AC078883.1	TFEC	CLEC4E	PADI2
25	CXCL17	KRT15	RACK1	CCDC34	SGO1	SEMA4B	FASN	SEMA3B	AMIGO2	FAM184A	GAS7	WIPI1	DIRAS3	HAS1	EDNRB	AC091182.1	CACNA1A	LGI4	SCN4B	TMEM273	CPNE8-AS1	CDA	JDP2	FAM174B	FLT4	IPCEF1	BRD9	PPP2R5C	SLAMF6	NKRF	TMIGD2	CD247	GNG4	LINC01857	PARP15	METTL8	LINC01480	MSR1	LYZ	CYP2S1
26	DNTTIP1	NFKBIZ	TPT1-AS1	PPP1R16A	FOXM1	MAP3K1	MAGED2	IGSF1	GPC1	ARHGAP5	ISLR	CLMP	CTSF	SEC62	PTGER3	LCLAT1	GLDN	REM1	COL25A1	RAPGEF5	CDC27	MYRIP	GRAP	STAB2	DMTN	SC5D	TNFSF8	NKG7	GNLY	IL21R	FCRL3	IL12RB2	AC124248.1	AP001059.3	C12orf42	TLR10	AC104699.1	AC009630.4	SLC16A6	TMSB4X
27	AARD	LIPG	CLDN1	C2orf88	PLK1	EDN2	MUC6	LINC01578	SLC27A1	FAM126A	DLK1	MEDAG	FBLN1	NUMBL	TMED5	FAM122A	MYH11	EN1	FKBPL	LCN10	HDDC3	GRPEL2	TNFAIP8L1	ZDHHC14	VPS35L	SELL	IL2	OSBPL7	LINC01934	EOMES	GNPTAB	AC243829.4	TTC39C-AS1	SHISAL2A	FAM30A	WDFY4	SPINK2	AZIN1-AS1	AC020656.1	UBE2F
28	CMPK1	KLK5	CYP24A1	FOLR1	PKMYT1	FKBP1B	SCGB1B2P	CFB	WNT5B	XPR1	MIR99AHG	SERPINE2	PBX1	ETNK1	SSTR2	PRKAR1A	NMNAT2	RDH5	DMRT3	HOXB9	MLKL	IFI44L	KDR	ANKRD1	GUSB	LEPROTL1	CD28	ABHD17A	CHST12	LINC02446	ABHD17A	VSTM2L	LAT2	AC073111.4	CD70	HLA-DOA	LINC02384	LNCAROD	DNAJC5B	TXN
29	SAA2	LINC02595	RPL39	AARD	CCNB1	LYPD6B	TAT	SMIM14	SERPINB5	KLHL13	CPXM1	TAC1	ASPN	FIBIN	AF121898.1	RPRM	LDB3	GORAB	COX4I2	TSPAN7	B3GNT5	SYT1	PDE2A	TNFAIP8L3	ATP5F1E	GPR171	SATB1	GGA2	RNF166	GBP5	CD247	TOX2	KIT	ZNF318	LY9	MS4A1	ERN1	SPI1	AL121890.4	CLEC7A
30	AC092821.3	CAPN2	RPS24	PART1	BIRC5	OPN3	ANKRD30A	SCD	KRT5	CHRNA5	SCN7A	MAP3K4	CISH	MAP4K5	SLC1A2	AL022334.2	CAP2	FAM13C	AL020997.5	TMCC2	ELOC	CTTNBP2NL	KCNN2	VPS35L	PGM5-AS1	MTFP1	IL18RAP	WHRN	ZBED2	HERPUD2	ITGAL	XCL1	BCAS1	GNG7	KDM4B	NFKBID	LTK	MS4A4A	MFSD12	HLA-DPA1
31	ST8SIA1	HEBP2	CXCL17	CHORDC1	NCAPG	CAPN8	ST8SIA6	FAM104A	SAMD5	MIR31HG	IGF1	MMP2	FSTL3	FBN1	TRAM2	CREM	NTRK3	FHL1	TESC	SHROOM4	TMEM88	TOX2	EDC3	LRRC15	ASGR1	SATB1	KLRB1	PIP4K2A	GZMB	CTSW	KLRD1	LINC00996	RORC	TLR10	FGD2	CXCR5	HERPUD1	MS4A7	AC083864.5	IDO1
32	HSD17B2	SDC4	EEF1G	NCALD	GTSE1	MYL12B	HMGCS2	CCDC74A	ALDH3A2	NEDD4L	COL5A1	SEMA6A	MPP6	IL33	HIPK2	IL1RL2	MYL9	EMX2OS	AVPR1A	ARHGAP31	SNAI1	GMNN	KCNJ15	LYVE1	SLCO2B1	TRABD2A	SARAF	AL137779.1	GFI1	TBX21	RNF166	IL2RB	TKTL1	PARP15	PRDM2	TMC8	TP53INP1	CD163	CCL18	KDM2B
33	SOX10	HCAR1	INAVA	APCDD1L-DT	MYBL2	NCEH1	C3orf14	PLIN5	JPH2	GPR87	LRRC17	PHC2	CST3	DGKH	CREB3L2	CTH	PPM1L	ANGPT1	BX284668.6	LRRC1	ERI1	HEY1	ANKRD11	EGLN3	IARS2	ITK	MAP3K4	FAM53B	LCK	GZMA	CEP78	LAT2	TNFRSF25	SPIB	CD72	STAP1	KCNK12	C3AR1	NR1H3	ETV3
34	CHI3L1	LMTK3	APCDD1L-DT	MUC15	RRM2	QSOX1	AFF3	SLC39A6	DKK3	HIBCH	PLA2G2A	ZDHHC9	GAS1	PTRH2	PAG1	SMC5	SEPTIN4	HSPB6	TBCC	AC110611.2	ANAPC13	CAPZA2	CPLX1	CNKSR3	TSTA3	HMGB2	HPGD	ZAP70	LINC01871	AL365361.1	MATK	CRCP	TMEM120A	WDFY4	SIT1	CLECL1	PAIP2B	OLR1	AK8	CD80
35	IKBKE	YWHAH	APOBEC3B	MRPL18	MELK	RUNDC1	PHGR1	DHCR24	MIR205HG	IRX1	PLAGL1	ROR2	ADAMTS3	CD55	GLIS3	EIF4A3	HACD1	ISYNA1	ANGPTL4	CLDN15	C9orf40	KCTD12	SMAD1	GPRC5B	SCNN1B	FKBP5	MGAT4A	AC243829.1	SPN	AC243960.1	CTSW	APMAP	PRMT9	RCN2	POU2AF1	LINC01480	PDK1	SDS	CTSS	TBC1D13
36	CHI3L2	GBP2	CHI3L2	CRYAB	PIMREG	FSIP1	MLPH	SCGB2A2	S100A2	NEFM	OLFML3	S1PR2	RBP4	CCBE1	CD276	APEX1	MGST3	AC018647.1	GUCY1A2	MSN	HOXB4	SWAP70	SEMA3F	NOD2	SEMA3A	CRYBG1	EML4	SH2D2A	AOAH	NSMCE3	ITGB2	KLRC3	DMGDH	CD22	CYBB	CD79A	FCRL5	P2RX7	GM2A	MAP3K14
37	PLA2R1	ST14	PDLIM5	HSPD1	KIF11	ELF3-AS1	MSX2	DNAAF1	NFASC	PRNP	HTRA1	DIP2C	IGFBP6	MYOM2	SOX13	MYOCD	TBX2	PCSK1N	HRC	TNPO1	SCN4A	THSD7A	DOCK6	PROX1	CCDC141	PGGHG	AC007278.1	FCRL3	PTPN22	THEMIS	A2M-AS1	GNLY	CHRM3-AS2	LY9	SEL1L3	POU2F2	SEL1L	HIF1A-AS3	AL356417.3	RNASE6
38	TFCP2L1	SLC28A3	IGF2BP2	EPHB3	KIFC1	ZNF626	CXCL13	ATP6V1G1	CADM4	CNN1	FAM20A	TGFB3	SSC5D	MSC	UBA2	CCDC107	CAMK2G	SYNPO2	HES7	NEURL1B	AC010524.1	GIPC2	TP53I11	P4HA3	SRGAP3	CD5	ICOS	LAG3	CXCR6	JOSD1	ADCY7	SAMD3	PTGDR	GAPT	SPIB	DNAJC5B	NUGGC	DMXL2	PSD3	CLEC10A
39	SLC26A2	FGGY	RPL31	GCNT1	CDCA8	IRS1	AGR3	IDH2	DSC3	TMEM237	ZNF106	LPAR1	OSBPL8	ZFP36L1	TMEM189	PIP5K1B	SNTA1	STEAP4	PNMA1	MAPK11	MCF2L2	IFI6	MAPKAPK5-AS1	AC017104.1	C20orf204	RCAN3	LINC00861	CST7	JAML	AL359513.1	AP005482.1	TBC1D31	PDE4A	BLK	ITGAE	FAM30A	HIST1H2AC	AQP9	CTSD	BTLA
40	SLC18B1	DTX2	RPL37	DNAJB6	CDCA5	PTHLH	PGR	FAM120AOS	LAMC2	FRMD6	TNNT3	ABL1	CYP3A5	IGFBP6	NDUFS2	HNRNPH3	HRC	PDE5A	SERTAD3	RAI14	PATL2	PELI1	C2CD2	CHRDL2	PALD1	RESF1	CAMK4	IFNG	AKNA	TAGAP	DTHD1	KLRC1	IL2RA	ITGAE	WDFY4	LINC00926	U62317.4	ITGAX	CD68	TTYH2
41	OLFM4	SLPI	RPS5	SYCE1L	CCNA2	MAPK8	NR1D1	TMEM59	ATRN	ST8SIA2	CXCL14	TIMP1	NTN1	JAM3	PROCR	RBKS	NET1	PRKAR2B	PTEN	AQP1	AL583785.1	DIPK1B	NDST1	ZFPM2	ACKR2	PPP2R5C	PPP2R5C	APMAP	ATP7A	TRGC1	ZAP70	GNPTAB	AF305872.2	AL133259.1	MARCH1	PTPN6	AC012645.3	PIK3R5	AC015660.2	AJ009632.2
42	PDZK1IP1	DSG3	HEBP2	PADI2	TPX2	FOXA1	CMBL	AC021148.2	PSAT1	COL17A1	MRC2	UBTD2	S100A3	MED27	ASAP1	BNIP3L	FRZB	OLFML2B	SEPTIN4	PRXL2B	AC104506.1	CLEC14A	VWA1	NBN	SCN3A	SFXN1	SPOCK2	SLFN12L	WHRN	CCNH	CD300A	CD160	ADGRE5	STAG3	AC024560.5	CYBB	CCPG1	CCL3	FPR3	TMEM123
43	SLC12A2	KLK6	RPS2	PTRHD1	ESCO2	TTC39A	IRX5	HMGCS1	NT5DC3	INTU	GSTM5	KREMEN1	LEPR	MESD	PDE8A	AC090617.10	NUDT4	SLIT3	ASXL1	STARD8	RAPGEF3	ADIPOR2	SIN3B	RASGRP3	GJC2	MTERF4	PGGHG	PIK3R1	SLFN12L	KLRC4	PPIL2	ITGAL	IL4I1	KDM4B	AMN	LINC02397	CD38	CCL3L1	MS4A4A	LY75
44	LTF	ANXA1	RPS15	HSPE1	CDC20	CROT	SLC39A6	TAT-AS1	ZMAT3	CARMN	PTGDS	SAMD4B	DSEL	AC002456.1	LARGE1	RGS6	RASL12	NPY1R	RASD1	ADSS	CCDC178	ENPP2	AFAP1L1	NEO1	MPP7	AP3M2	SATB1-AS1	LEPROTL1	CTSW	CXCR3	LGR6	TNFRSF18	TRGV9	CXCR5	BAIAP3	PARP15	MT1F	CD300A	AC004988.1	ID2
45	SOX9-AS1	CMTM7	DEFB1	PPP1R1A	CENPE	LRBA	AC021148.2	NTS	ITGA3	TFAP2C	PLTP	SLC7A8	DES	DNAJB9	PEX5	THAP2	CACNB2	FHL5	FUS	TPM3	HOXB3	MMRN2	TM4SF18	NHSL1	POLR2L	TXNIP	DPP4	LMNB1	TRGC1	CXCR6	APMAP	HELZ	P2RY8	BLNK	KLK1	IRF4	ADTRP	EBI3	PDE6G	TNFSF13B
46	SLC5A6	MARCKSL1	RPL17	RGS2	CDKN3	LIMCH1	LRP2	TAT	SEMA3C	LIMA1	GXYLT2	C17orf58	RNF144A	PTGR1	PMEPA1	AL450384.2	NT5DC2	SEPTIN7	LINC00989	ATP1A1	AC083855.2	PLPP1	ZSCAN31	ARL4A	REEP1	SFMBT1	TRAC	LINC01943	THEMIS	CCL5	MYO1F	GZMM	PIM2	AC120193.1	PIKFYVE	CNR2	TBCEL	IFI30	CCL17	CSF2RA
47	ROCR	MFSD14C	NACA	CASC8	UBE2T	TMCO3	IL20RA	AQP3	AC245014.3	STAC2	SVEP1	LAMA1	MAOB	COPS8	RASD2	SLC25A4	AC018647.1	DPY19L2	AGTR1	SCARF1	DDX23	RNASE1	NAV1	ACKR2	LINC01985	PIK3IP1	IL18R1	PLCXD2	FXYD7	CCR6	CARD11	CD38	AC017104.1	FCMR	LY86	SEL1L3	EML5	TYROBP	HLA-DQB2	LYZ
48	AC015712.2	KRT81	AC015712.2	ACTR3B	TYMS	KLHDC7B	ALOX15B	EEF1AKMT3	KCNMB1	NRG1	PLBD1	MMP10	PDGFRL	LAPTM4A	COL25A1	CACNB2	LBH	CNR1	EBF2	CCL14	HBEGF	DEPP1	RASSF2	KBTBD11	PEPD	TTC39C-AS1	HNRNPUL1	AOAH	ZAP70	AC136475.3	EOMES	TNFSF4	TMED8	TMEM156	CD22	LINC01215	MEI1	C5AR1	AMZ1	IFI30
49	SLC39A8	S100A6	PPP2R5B	HIST2H2BF	AURKA	JPT1	AC127526.5	SUB1	FBXO32	HOMER1	COL1A2	HGF	FAP	DOK5	ZFP91	SLC25A19	AC092164.1	PELI2	LRATD1	RAMP3	RND1	KIAA0355	ZNF366	ADD3-AS1	MYCN	BRD9	CD6	CD8A	TRG-AS1	TNFSF14	JAKMIP1	CNR2	STAP1	LINC01215	EHMT1	FGD2	PIK3CG	LILRB3	LIPA	RAMP1
50	PGBD5	FGFBP1	GIPC1	MYEOV	MND1	SH3BP4	ESR1	AC008115.3	IRX1	MYLK	SPON2	AP5B1	FLNC	DNER	DENND5A	CHSY1	ADIRF	CCDC102B	ITGA7	LPCAT4	PIK3R3	DKK2	RASIP1	TGFB2	EFEMP1	FYN	PIK3IP1	CEMIP2	TSEN54	CDC42SE2	SORL1	NCBP3	GALC	CD37	GRAMD1C	ZC3H8	FAM30A	LILRB2	OTOA	GCLC
51	FAH	IFFO2	SLC20A2	RPL34	NDC80	DUSP10	AC093001.1	NUCB2	DFFA	PFKFB2	NEGR1	OAF	NBL1	ABI3BP	CDC37L1	HIPK2	SORT1	ABCC9	ANO3	NOS3	TMEM44-AS1	RPGR	LXN	IRF8	PLSCR4	METTL4	LAX1	ITGA4	BRD9	SEMA4D	TBC1D10C	BIN2	LTB	SLC37A1	CLECL1	HLA-DMB	MT1H	LAIR1	CYB561A3	TSPAN33
52	KIT	MAP7D1	MRPS24	ROCR	ANLN	ACADSB	DUSP10	PRR13	TUBB2B	MIA	GLT8D2	PDPN	DCLK1	FAM153CP	AHR	ZNF331	NR2F2-AS1	PARM1	NOTCH3	SLC9B2	PCDH17	CCDC85A	NR5A2	CCDC141	SLC16A11	AC133644.2	LTB	DCP1B	CAMK4	C21orf91	IL2RB	LYST	CRADD	SHISA8	NCF4	TNFRSF18	LINC02362	LILRB1	STON1-GTF2A1L	APOBEC3A
53	NCCRP1	CBX6	RPL18	DNAJA4	ARHGAP11A	DHCR24	PCCA-DT	GLUL	TMEM237	TNS4	F2R	ZDBF2	RARRES2	TLNRD1	PRKG1	GYG1	ISYNA1	CH25H	STEAP4	STARD4	HECW2	SOX17	ZNF71	DTX1	SMYD2	ANKRD12	PBXIP1	CD28	PGK1	ATG16L1	GZMM	GNG2	FES	PRDM2	IGHG4	POU2AF1	FCRL2	LILRB4	TMEM138	IL4I1
54	TTLL4	SERTAD2	COX4I1	GOLGA8A	RAD51AP1	IBTK	DCDC2	PLAT	USP31	ALDH7A1	SFRP2	HMGA2	BDKRB1	S1PR2	MECP2	RNF152	SORBS2	SDC2	ADCY6	HLA-E	SOCS3	RAMP2	PIR	DHODH	TRDC	AC092338.3	TSC22D3	PASK	PDCD1	OXNAD1	NLRC3	GZMB	FURIN	TNFRSF13B	LINC01215	LPCAT1	SEC11C	HCK	CAPG	PIKFYVE
55	VNN1	NKX3-1	MAP3K13	RPL12	MAD2L1	TSPAN1	SLC2A10	MUCL1	GCLM	S100B	CFD	AC092279.1	OLFML3	NOTCH2	RNF152	ELL2	COX4I2	SCN4B	CYGB	ENG	RUNDC3B	PIK3R3	IL3RA	RAB32	RAB11A	CD6	SNX20	PRF1	PRKCQ	LAX1	CLIC3	GZMK	ITM2C	INPP5A	HSH2D	BTLA	SPAG4	MMP9	AC093583.1	LY86
56	SGPP2	ZNF385C	RPS14	STAC2	PIF1	CLIC6	GSTM3	HOXB2	MRPS17	ARHGEF5	C7	RAMP1	TAPBPL	CDH11	HSPA12A	ZNRD1	HOXB-AS1	MRGPRF	SPECC1	C2CD2	CCDC85A	CYYR1	CDC37	NXN	F8	PRKCQ-AS1	PRKCQ	CD84	PSTPIP1	TMEM71	HSH2D	CHST12	TCTN3	CYBB	POU2F2	IZUMO4	BLNK	OSM	PLA2G7	HLA-DQB2
57	KLK10	DAPP1	RPL36A	ZFAND2A	NUSAP1	LMO7	PLEKHF2	C12orf49	FGFR2	EGR2	ADH1B	FST	FN1	TNNT3	SATB2	ZFHX3	DMPK	SNTA1	KLHL23	CCDC69	LIFR	TM6SF1	ARRB1	NPEPPS	EXOC3L1	MDM4	BICDL1	SLAMF6	SH2D2A	SH2D1A	HCST	KLRG1	GDE1	BACH2	FCRL3	AC008105.3	SLC17A9	CRLF2	ADAMDEC1	PLEKHM3
58	RASGEF1A	NDRG2	RPL18A	UBC	KIF23	C19orf33	FAAH	SLC4A7	GPT2	STK17A	LOXL1	TMEFF1	BNC2	UGDH	STARD13	ATP1B3	MAPRE2	LMOD1	SLC38A11	UPP1	CASKIN2	MAST4	CMTM8	PSEN2	RAMP2	N4BP2	RCAN3	RNF166	AC022706.1	TSPYL2	ZBP1	AC004974.1	STAM	RNASE6	TBXAS1	PIKFYVE	ATF5	CSF2RA	AC114296.1	SERPINB9
59	PTGES2	PRPSAP1	RPS9	SOX9-AS1	PRC1	PLCD3	SREBF1	ACADSB	PFKFB2	SLC2A12	LSP1	MEG8	C3	FAS	PCED1A	BCAS2	CDH6	C20orf27	HEXIM1	MAP3K11	KBTBD2	RHOB	UBE2J1	BAALC	HYAL2	CCNH	GCSAM	CD5	SAMD3	AC087239.1	GTF3C1	ITGAE	LINC02384	CD79B	RCN2	DUSP22	CEP128	GK	FKBP15	DNASE1L3
60	IL34	ALDH1A3	RPS23	HSPA4L	CDCA2	GALNT7	MSMO1	UGDH	BLCAP	NEXN	KIAA0408	LSS	COL8A1	HSD17B7	CHSY1	GLIS2	CCDC3	TPPP3	SELENBP1	TNFRSF14	LPAR6	SYNJ2	MLEC	BICD1	TRMT9B	RORA	CASP8	RAB27A	GPR155	CNOT6L	DENND1C	AP005482.1	RGS9	HSH2D	AP001059.3	NRROS	HIST1H4H	MPP1	MEIKIN	SYNGR2
61	CYB5R2	ANKRD36C	RPL26	HIST1H2BF	AC091057.6	SIGLEC15	KIAA1324	CYP4X1	SLC1A5	TMEM178A	DPT	LOXL2	CPQ	RAN	GNAI1	CCK	CABP1	AOC3	BRD2	RALGAPA2	BST2	PALMD	BCL6B	NFATC1	PRKAR1B	STT3B	ELOVL6	LYAR	SASH3	STK17A	CCL5	YPEL1	TMEM184C	MARCH1	ACP5	TCEA1	AL096865.1	LST1	NCF2	CD83
62	TRIM2	SCGB2A1	RPL11	ATP5MC2	TACC3	STN1	MYBPC1	TFPI2	UCHL1	LGALS7B	OSR1	SLC38A6	ABI3BP	LTBP4	DLX5	HES4	NDUFA4L2	VGLL3	GPRIN3	SPAG9	AQP7	JAG2	GALNT18	PRKCZ	NTS	SEMA4D	ODF2L	ITGAL	AC133644.2	AC246785.3	SELPLG	PTGDR	CCR6	BTK	NIN	AC073111.4	HIST1H2BJ	BCAT1	GRN	CD74
63	CLDN8	BBOX1	ACTR3B	HSP90AB1	POC1A	RNF141	SRF	PPDPF	LINC00662	MGME1	CERCAM	HAND2-AS1	PKIA	LARP6	CNBP	ADCY9	SERPINI1	TMEM119	INAFM1	VWF	GPR146	PPM1D	ST6GALNAC3	EXOC6	KANK3	EVL	PBX4	CDC42SE2	ITGAL	SMCHD1	DIP2A	AC017104.1	PHF6	DMXL1	AC073111.4	HVCN1	JMY	EREG	HMG20B	HLA-DQB1
64	AQP5	PI3	RPL37A	AC012368.1	KIF14	SMIM14	LRRC26	BCAS4	AC253572.2	LCA5	FOXP2	CCBE1	SPOCK1	RELT	FAM110B	NGF	HSDL2	SUSD2	CCDC102B	ACKR3	TNFSF9	MCTP1	SOX18	FAM171A1	MEGF6	STK4	GPR171	HERPUD2	RAB27A	PARP8	LMNB1	PRF1	GPSM3	HVCN1	TMED8	IRF5	SERP1	IL1R2	IFI30	AC004847.1
65	SBSN	TSLP	RPL14	BBOX1	RACGAP1	TSPAN15	SREBF2-AS1	IL17RB	SRM	RNF43	ABCA8	ADGRD1	ADAMTSL4	ECM1	PDGFA	ST3GAL3	ARHGEF25	SEMA4C	AL391121.1	FAM160A2	SSH1	ARID5A	LNX1	MYCN	ECSCR	IQGAP2	LEPROTL1	AP002387.2	CD27	TRGC2	SH2D2A	SLA2	LPXN	AC024560.5	IZUMO4	VPREB3	RABAC1	SLC7A7	AQP9	LOR
66	STEAP3	CTSV	RPL32	HSPH1	ZWINT	DNALI1	PTHLH	DIRAS3	ACTN4	SERPINB5	LRRN4CL	CLSTN3	IFI27L2	SLC35F2	DEGS1	SNHG15	CACNA1H	CCL26	TNS2	DOC2B	CACHD1	STK38L	PLXNA2	GOPC	TSPAN18	TACC3	IL7R	AC093010.2	LYAR	LINC01089	TRGV9	GRK2	SPINK2	SIPA1L1	TMC8	NCF4	HIST1H2BC	IL2RA	AL596330.1	HSD11B1-AS1
67	PYGB	ZFAND6	RPL3	KIT	KIF18A	JPT2	SERHL2	H2AFJ	THUMPD2	ISM1	GSN	KDM7A	ARL6IP5	HELLPAR	SPRY2	AC140912.1	AC091182.1	PHYHIP	DAAM2	COL15A1	SOX7	PLCB4	TUBA1B	NTAN1	SNCG	NCMAP	ZNF831	MRPL1	CD3D	XCL2	LINC00299	S1PR5	ATP8B4	NFKBID	ZBTB32	NIN	ANKRD28	CXCL5	NPL	IL2RA
68	WFDC2	IL34	SAR1B	WNK2	PARPBP	TLCD5	WNT4	SERPINA3	FEZ1	IRX2	ZFHX4	GSTO1	SCG5	PRDX6	IPO5	DISP1	ROCK1	TLE2	GUCY1B1	ECE1	LUZP1	SULF1	HOXB6	NFAT5	PLIN5	BRD1	PDE3B	METRNL	CD226	ZC3H12D	FAM53B	AOAH	ITGB7	POU2F2	SLC37A1	NDUFAF8	TGFBR3L	CTSB	ZMIZ1-AS1	RASSF4
69	PRELID1	DENND2C	RPS8	SNHG29	NCAPH	FHDC1	CITED1	HAMP	PLXNB1	ANO1	LUM	COPS8	P3H3	WNT9A	B4GALT3	RAB21	AL450384.2	SMARCD3	MYO1B	KCNN2	CYTL1	LPCAT2	ANGPTL2	NFIA-AS2	ADAMTS6	BMI1	JAML	SARAF	PPP2R5C	LAG3	EPG5	TKTL1	LINC00996	FGD2	AP1S3	AL133259.1	USP48	AMPD3	HK3	C19orf38
70	CEACAM1	CLINT1	CCL28	PIGR	CDT1	ANKRD30B	GATA3-AS1	BORCS5	DRAP1	CMYA5	COL5A2	ZNF254	SERPING1	ENC1	DDX21	ARTN	AKAP1	TTLL7	H19	CDC37	TIFA	PIK3C2B	TAOK2	SLC41A1	PGM5	JOSD1	MTFP1	FYN	LAT	EPG5	SLA2	GLCCI1	NFKBID	TLR6	ISCU	TMC6	PIM2	ATP8B4	LILRB4	SLC6A12
71	MEAK7	WFDC2	RPL35	RPS18	CENPK	VSIG2	COX6C	YIPF1	KLHL42	GAN	HMCN1	PLA2G4A	DOK5	FGF2	COPS2	WBP11	FAM122A	AC009951.6	S1PR3	AGAP3	GASAL1	PNP	SH3TC1	ZNF704	LRMDA	PIK3R1	BMI1	LINC00861	TBX21	TRG-AS1	GRK2	CARD11	AC144521.1	ORAI2	CD37	AIM2	CLECL1	CD86	GSDME	CMTM6
72	GABRP	MAP3K8	RPL34	BAG3	ASF1B	DLG5	GREB1	MYBPC1	ZNF219	KRT5	MIR503HG	RABGEF1	FUCA2	SLC29A1	CDC42EP2	BANP	MICAL1	MRVI1	ZNF574	SERPINE1	ADRB2	RASGRF2	OSGIN1	PIEZO2	ZNF467	HNRNPLL	LINC-PINT	RASAL3	LEPROTL1	ZC3HAV1	AKNA	ADGRE5	AC124248.2	SP140L	PRDM4	IL21R	ABHD5	IDO1	OSCAR	CIITA
73	MELTF	ADAM9	SDC1	FKBP4	SGO2	ARPP19	CRACR2B	XBP1	DSG3	MIR205HG	MXRA8	PENK	C1R	LTBP2	TBC1D23	AL392172.1	HRH2	LMCD1	MEF2C	ADAMTS9	ZNF608	FAM135A	MAPK12	SMAGP	STXBP6	HERPUD2	ZBTB25	CD8B	LAG3	BRD9	SLAMF6	ITGAM	PIK3CD	IZUMO4	INPP5A	P2RX5	HIST1H1C	NLRP3	SLAMF7	SLC5A3
74	EFNA5	PIM1	RPS3A	CLDN8	ORC6	NDUFV2	IRX3	MAPT	ITGB1	FAM189A2	PDGFRL	EVA1A	WDPCP	RPL22L1	PRMT1	CCDC151	CRIP1	CSGALNACT1	RGS16	SQSTM1	GATA2	RALB	CDH13	IQCK	MSMP	BTG1	ATM	GPR18	CD3E	LINC01138	CST7	APOBEC3G	FNBP1	IGHD	TMEM156	SLC37A1	TMEM107	SLC43A2	LINC00520	ACOT9
75	MT-ND6	MRPS24	DNTTIP1	FAM3B	PCLAF	BAG1	SLC9A3R1	FDFT1	KLHL13	FAM83B	FAP	IL15RA	EFEMP2	SFRP4	RNF5	BTBD9	PDE5A	BATF3	ING1	RAPGEF4	LINC00884	EGFL8	ARPC1B	SEPHS1	TRIOBP	SNHG6	BCL11B	LIMD2	PARP8	BCL11B	ITGAM	HSH2D	AC245014.3	USP8	ORAI2	HAGHL	HIST1H2BG	LYZ	C1QA	ASMTL
76	NPAS2	ABI1	NSFL1C	RPL36	SMC4	GTF3C6	CCDC57	RAB43	PKD1	MBNL2	MMP23B	LINC01060	DYNC1I1	RIOK1	PSMD8	LINC00205	ARPC1A	TRAF3IP2-AS1	HNRNPU	TBC1D2	CD36	NOS3	KIFC3	BMP2K	BTBD3	SNHG12	STAT4	SEMA4D	C16orf54	EML4	AC007278.1	DPP8	AC020916.1	RCSD1	STAG3	ACP5	FKBP11	NEU4	SDS	HPD
77	MALL	KLK10	TTYH1	TCN1	CKAP2	NTN4	GPR160	COX6C	PGM1	NRG2	OLFML2A	MMP14	SCARA3	PGM3	ADAMTS12	LINC01436	DSTN	CDH16	MAFA	ST3GAL6	PALMD	CCL8	HLA-A	KLF6	STON2	BATF	TNFRSF18	DGKA	EMB	AL499604.1	LYAR	TRGC1	TIAM1	FCGR2B	PHF6	ESR2	LINC00528	PLXNC1	LGALS3	RHOF
78	MUC20	TIAM1	DSC2	ITPR2	PLK4	ATP6V1G1	FOXA1	DNALI1	FAM126A	NAP1L2	LAMB1	ADAMTS12	LGALS3BP	PTGES	AGTR1	FOXK2	KANK2	ANKRD33B	WDFY2	CNKSR3	AC083862.3	CD55	ATP11A	SMC4	NT5E	AKNA	AP002387.2	TRGC2	TRAV8-2	ITK	SASH3	CCSER2	CTSW	HSPBAP1	SESN3	SHISAL2A	ERLEC1	TTYH2	SLC39A11	EDEM1
79	ALDH1A3	GLUD1	PFDN4	FABP7	FAM83D	SMIM29	CALML3	ERG28	SFN	LAMA3	SRPX	KAZN	KIF21A	FMNL2	LPL	C4orf33	ADAMTS10	DACT1	PTH1R	JAG1	CD34	DOCK9	GSDMD	LATS2	BCL7C	BCL11B	PIM2	CD6	IL18RAP	TXK	MRPL10	LMNB1	RUNX2	MGAT5	NRROS	PARP14	MGAT2	TNIP3	ABHD12	NABP1
80	TSPO	ATP1B1	TGFA	SFRP1	PTTG1	MYO6	SNIP1	MCCC2	MAPKBP1	BEX2	HAND2	AGPAT4	C12orf75	TMEM38B	ACO1	DACT3	PPP1R1A	TAGLN	APBB2	TSHZ1	ACACB	SLC9A3R2	DOCK9	KLHL4	SHC1	DOCK10	AC007448.4	KLRK1	GCHFR	AL157394.3	LINC00861	TIGIT	LTA	ANKRD44	PPFIBP2	IGFLR1	KLHL6	GPR137B	AC244090.1	AIF1
81	CARHSP1	HMGA1	DUSP14	SCGB2A1	SPAG5	ZNF292	ELOVL5	TRAFD1	SH3RF2	NSG1	SLIT2	AHI1	MIR100HG	LRRC59	TASOR2	HSPB7	KIAA0040	UBR1	LINC00205	KITLG	TRIM25	FAM90A1	RAB12	RAI14	RELN	RNF19A	OXNAD1	MAP4K1	DENND1C	AL022067.1	PLCB2	AGTPBP1	ALDOC	SNX2	BTK	PARP9	TXNDC15	ATP2B1-AS1	TLR8	CXCL16
82	CAPN1	SLC20A2	RPL35A	AC108134.2	DIAPH3	TUBB3	RAB17	SEMA4B	AC239799.2	TES	ADAM33	CENPW	CCDC71L	PID1	ARHGAP17	PSMD12	THRA	TMEM176A	ATP1B2	CPXM2	TPO	ITPRID2	TMCC2	AL121839.2	WFS1	ITPRIPL1	RUNX2	MATK	C9orf78	OASL	AC243829.1	IL12RB1	HOXA6	SCIMP	NFKBID	HLA-DQB1	CD79A	ZFYVE16	AC068193.1	KCNE5
83	TNFRSF11B	LOX	PRR4	ARHGEF38-IT1	BRCA1	GTPBP10	MAGI3	AZGP1	KRT17	AOPEP	FAM184A	PDGFRA	DPT	GSTO1	TBC1D1	NAP1L5	HCFC1R1	CD4	PGM5-AS1	KLF7	GJA1	PTPRM	SEMA6B	SH3BGRL2	LINC01116	CD247	LINC00623	TUBA4A	ZBTB25	XCL1	TRGC1	SASH3	LRRN3	FCHO1	HLA-DMB	GRK3	SYNGR3	PIK3AP1	SLC31A1	RGS18
84	HEBP2	SESTD1	RPS7	RPL39	KNSTRN	CSF3R	COPS9	RABEP1	RPS6KA1	ETF1	ALDH1A1	DPY19L3	AHNAK2	RDH10	KLHL26	ADCY3	MID1IP1	PPP1R14A	SEPTIN7	ARPC1B	AC008875.3	ASRGL1	ANGPT2	LINC00636	ITGA9	AC093010.2	CD2	KLRC4	GZMM	AC004687.1	CHST12	AC108066.2	GRAMD1B	PARP14	RUBCN	FCMR	ST6GALNAC4	GRAMD1A	NCF1	IL1R2
85	QDPR	MAP3K13	SERPINB7	TM7SF2	KIF20B	SYTL2	ACADSB	PHGR1	NETO2	MINDY2	CD302	MEG3	AEBP1	SPOCK1	SLC25A5	WDR45B	CABIN1	HSPB2	RDH5	FOXF1	TNFRSF10D	KCNN3	CLDN23	HHEX	SELENON	PBX4	FYB1	PTPN7	ATP8A1	PRKCQ-AS1	SLA	IKZF2	AC013264.1	LY86	HAGHL	MIR155HG	OTUD1	ABHD12	AC005280.2	C12orf45
86	GJB3	IGF2BP2	RPL5	HSP90AA1	MXD3	PLGRKT	EGOT	DPCD	PILRB	RIPK4	PCOLCE	DUXAP8	KAZALD1	ADH1B	PDE3A	RASSF1	SMARCD3	SOCS1	LINC02076	GIT1	TLR4	XAF1	MGST2	STMN1	PARD6G	LINC-PINT	RNF157	LRMP	SARAF	SAMD3	TBX21	SUPV3L1	TBC1D31	GPR18	JADE2	AC024560.5	ZBP1	PDE4DIP	MRPL44	HLA-DRA
87	PI3	DSC3	MYO5B	NTHL1	PSRC1	TFAP2A	MEGF9	CHMP2A	PHGDH	ARHGAP19	HYMAI	RBMS1	LTBP3	DRAM1	PLPPR4	EIF1B	NBEAL1	NR2F2	AP001033.3	PRSS23	KIAA1211L	AL109741.1	GSR	FLRT2	THEM6	LMNB1	MPZL3	GALNT11	TRAC	AC093010.2	PAXX	METRNL	AC253572.2	LINC00426	IRF5	HSH2D	STAP1	CCR7	LINC02732	BX255923.2
88	ATP6V1B2	GIPC1	GPAT3	RPL37	TK1	ZNRF2	TTC39A	PI15	UBASH3B	SRSF8	PRTFDC1	CD276	AGXT	CNBP	FGD4	EPOR	NOL3	IKZF4	COL5A3	MIER2	PPM1D	MRPL33	PDGFB	STOX2	CAVIN2	DGKA	SESN1	LAX1	SLF1	PPP2R5C	GK5	TOX	MIR155HG	RUBCN	GRK3	CXorf21	DUSP5	IL1A	CD300C	GPR137B
89	CALML5	STX12	CD47	SLC12A2	LMNB1	HSDL1	PDZK1	CETN2	URB1	KIF5B	TNXB	PLEKHM2	STEAP1	LYRM4	COL27A1	CASP9	NTRK2	DEPP1	TRPC6	EHD4	NOTCH4	TIFA	ECE1	LINC01985	AGFG2	ATG2A	ANKRD12	PCED1B-AS1	LINC00623	GNG2	AC243829.4	LINC01146	TRGC1	TSPAN33	ANKRD44	PRDM2	IFNLR1	FMN1	LGALS2	FSCN1
90	C9orf16	TMEM41A	HMGA1	HIST1H3D	SPDL1	HIGD1A	AGR2	HSDL1	NTF3	KRT14	BICC1	MAP4K5	CCDC80	PNPLA8	GJA4	ZHX2	AC104083.1	HSPB7	POU3F1	EPB41L4A	RALGDS	ABLIM3	DYSF	SNTG2	S100A10	BICDL1	GPSM3	WIPF1	MAP4K1	SPN	BTN3A2	RIN3	DNAJC1	TMC8	RBM26	CD180	CRELD2	MYO1G	TMEM251	CCR7
91	BBOX1	DSG2	MTM1	RHOV	CLSPN	SERPINA3	SORD	FASN	XPR1	CXCL14	NOVA1	DNAJC25	PRELP	GART	EIF4A1	LINC00702	MRVI1	SLC1A2	PLEKHG6	HIPK3	AC073352.2	TEK	TSHZ1	SIRPA	KCTD17	ICOS	SMCHD1	ARAP2	DOCK10	PTPN22	FGD3	SORL1	CDC42SE1	COL9A3	ICAM3	DUSP2	MANEA	IL4I1	CALM3	CERS6
92	MESP1	PLEC	RPS4X	FBXW7	FANCI	CTXN1	ANKRD30B	HMGN1	RAD18	TENM2	ZBTB20	NFATC4	CCN5	RAB7A	THAP3	MFHAS1	SLC2A4	PPP1R12A	DCBLD1	ABI3	DLL4	EFNB2	EID3	GLIS3	HRCT1	AC136475.3	IKZF1	SMCHD1	CD7	AC245297.3	MPHOSPH9	PIK3CD	KMT5C	HLA-DMB	CORO1A	TFEC	GALNT2	SLC2A6	CD164	AP001056.2
93	DEFB1	SRPK1	LRRFIP2	KRTCAP3	BLM	LNX2	PHYHD1	C20orf96	ARHGEF5	FZD8	PCDH18	ASB1	CHID1	PIGV	FNBP4	MAP3K7CL	SLC8A1	CCDC71L	AC006449.2	SLC12A6	CD3EAP	PTPRB	CALCRL	NANP	CPNE5	WIPF1	P2RY8	ATXN1	XCL1	STK4	RASAL3	ICAM3	GABPB1-IT1	PIKFYVE	DRAM2	ARHGAP25	EDEM1	SLAMF7	CIR1	SPI1
94	SAA1	ANKLE2	RPS12	KBTBD7	CCNF	CA12	PLGRKT	NDUFV2	PAMR1	SULF1	SELENOP	ACSL4	UAP1	MN1	FZD10	MRPL32	PPP1R14A	ADAMTS10	COL18A1	FGD5	RAPGEF4	FES	ZC3H12C	SLC7A1	RASSF9	CENPC	GNG2	PRKCQ	AC093010.2	IL18RAP	PIP4K2A	CRTAM	ELOVL6	EIF2AK3	TSPAN33	ISCU	LIME1	MIR155HG	SLC25A48	ST8SIA4
95	PPL	GSTA1	POU2F3	AC018362.1	BRCA2	FAM102A	PRLR	EIF3H	CDK18	SCPEP1	GPX8	REEP5	CTSK	TPBG	MSI1	TRPC4	SEPTIN7	NMD3	KCNJ8	GFOD1	DEDD	GPIHBP1	RASGRF2	CYLD	SCN3B	KAT2B	DGKA	STAT5B	AC016074.2	NECAP1	LYST	ZBP1	DENND4A	EHMT1	MAPK8IP3	AC092821.3	TMEM19	ARMC9	CYBB	ARRB2
96	CBR3	IL20	RPS15A	CLIC3	DHFR	MEX3D	BTG2	TANC2	LGR4	ARHGEF35	CXCL12	RFX8	CLEC11A	TRIML2	TRIM28	GCNA	ARHGEF17	NOTCH3	ARL4D	PLVAP	HOXD1	IRAK2	EPHX1	HEY1	DIPK2B	SETD2	AC133644.2	TBX21	LINC01138	HCST	IKZF2	IL18RAP	IKZF2	RBM38	TFEB	CD84	WNT10A	TLR2	FAIM	CD180
97	SNHG29	LINC00342	PTRHD1	RPS21	ATAD5	AP4M1	PARD6B	DGCR6	GAS6	ETV1	BOC	APOL1	FIBIN	CHRDL1	SEC24D	MYOM2	C1QTNF1	TBCC	INTS6	EVA1C	AL109741.1	ARL2BP	ARHGDIA	ZNF71	SLC27A3	CEMIP2	MARCH9	SLA	CRTAM	GZMH	AF305872.2	GPR18	CYSLTR1	SPPL2B	FBXO10	FCER2	SRPRB	PHACTR1	TXN	POGLUT1
98	MPV17L	SAA4	ATP6V1B2	DNAJC4	CENPN	FASN	C9orf152	UQCRQ	ITGB4	TRMT9B	MFAP2	NSMAF	STEAP2	SDF2L1	ARHGEF7	PRKACA	UBA2	SMIM10	AP001160.1	PDE10A	ASXL1	CDC42BPA	MECOM	C6orf141	DPP4	KIAA1109	LINC01138	KLRC3	BIN2	PPP1R16B	LINC01146	PLA2G6	AHI1	TMED8	RPS11	PHACTR1	IZUMO4	CD68	ADA2	LSP1
99	FBXW5	MACC1	EIF3D	AC037198.1	CENPW	DBNDD1	MPHOSPH6	IFT22	WIF1	HUNK	STARD5	INPP4A	MICOS10	FLRT2	ARHGAP6	HBP1	BCAM	FFAR2	CDC42EP4	FBXO31	TBC1D30	ARPC5L	CYP1A1	PGM2L1	PALM	OXNAD1	CD96	SFI1	AL137779.1	KLRK1	SLFN13	LRMP	GNA15	RBM26	UPF2	REL	FNDC3A	CCL4L2	ANKRD1	AC092809.2
100	SSBP1	IQCG	RPL7A	LINC01198	CHEK1	MREG	EFNA1	PDIA4	PARP1	FBXW7	GPC3	PGAM1	HMCN2	ABCC1	SNHG15	AXL	PPP1R12B	SEPTIN8	AGAP1-IT1	AK1	BMPR2	NEDD9	GRPEL2	PAQR3	SNX2	FYB1	TRBC1	TGFB1	TBC1D10C	CYTIP	LILRB1	ALOX5AP	TARSL2	IL21R	SYNGR2	COL19A1	AC239799.2	MANBA	AC104971.3	RASAL1

## Sheet: Supplementary Table 5
Supplementary Table 5. Luminal adaptive secretory precursor cell average risk donor versus high-risk BRCA1 donor EdgeR differential gene expression test results (see methods). These results are visualised in Extended Data Fig 4a.
	logFC	logCPM	F	PValue	FDR
CSN2	7.51402	2.48232	299.874	2.15679417382473e-44	3.81881976417407e-40
KIF25-AS1	3.60284	-1.06712	191.642	1.3934386980971e-33	1.23361127942536e-29
VCX	3.06106	-1.08273	203.138	1.66748888976263e-28	9.84151942737905e-25
MTRNR2L1	3.52431	4.60907	153.347	3.22483499244927e-28	1.42747320940767e-24
LINC00551	3.64775	-0.212847	141.345	1.07916106490643e-26	3.82152516304666e-23
CSN3	3.99761	3.59633	126.093	2.78110958361986e-24	8.2070543812622e-21
RND1	1.38726	4.39585	121.857	1.01581355750158e-23	2.569427835589e-20
CASP14	3.37424	-0.634004	118.2	3.0820516915948e-23	6.82135090642219e-20
KRT77	3.28436	-1.11795	126.002	7.11781919527887e-22	1.4003122963512e-18
TEX14	2.70361	0.477167	105.546	2.89529211600071e-21	5.12640422059086e-18
PSPH	-1.60461	2.36688	93.5147	2.58458833698571e-19	4.16024737224263e-16
CFLAR-AS1	1.60163	2.16643	90.7398	7.71597899522652e-19	1.13849270074567e-15
FAM157C	1.3097	3.00286	90.4251	8.84724344262026e-19	1.20499455688488e-15
GTSF1	3.40426	-0.866843	97.1596	1.55849155316462e-18	1.92890507828039e-15
KRTAP3-1	2.7808	-1.00639	92.8305	1.63411138451405e-18	1.92890507828039e-15
NR4A2	2.17104	3.53298	87.9286	2.78416086260503e-18	3.08102201458029e-15
RPGR	0.963979	2.77305	84.3278	8.90287640168987e-18	9.27260762166594e-15
GPNMB	2.43885	1.82074	83.8803	1.2857678861559e-17	1.26476701068202e-14
SLC25A11	-0.687698	4.91835	82.9342	1.53528301383613e-17	1.43072216015697e-14
HTATIP2	-1.00894	5.81211	82.5986	1.9083971739137e-17	1.6895040180658e-14
FCN1	2.0498	0.313461	80.3535	4.32478430065418e-17	3.48066503760831e-14
COA4	-0.752514	5.49064	80.3877	4.17923475991718e-17	3.48066503760831e-14
TNF	1.52852	7.474	79.7774	6.50192733619185e-17	4.79679689227554e-14
LINC01002	1.28468	2.09515	79.3129	6.39161828242835e-17	4.79679689227554e-14
LALBA	3.01807	3.21494	79.5187	7.22543121793827e-17	5.1173394057926e-14
AL355304.1	2.15039	1.91987	79.1399	7.89582895661628e-17	5.37705951945569e-14
MT1E	-2.69249	9.74803	78.891	9.2419747644145e-17	6.06068167328605e-14
LINC02562	3.24259	-0.608442	79.2383	1.01871429659108e-16	6.44191261980061e-14
XIST	0.501406	8.00185	77.902	1.11867688533179e-16	6.83010101092573e-14
MRPS23	-0.732441	5.12217	77.7181	1.20353812049298e-16	7.10328198714957e-14
NR2F6	-0.809026	5.1953	77.6022	1.26034173801707e-16	7.19858413333235e-14
MRPS16	-0.629704	5.46431	76.7494	1.77021310356873e-16	9.78381659437413e-14
AC087239.1	1.08706	3.62969	76.7773	1.8234832690294e-16	9.78381659437413e-14
SMIM12	-0.810866	4.91364	76.5619	1.90771284123403e-16	9.93469516673227e-14
RHOD	-0.693056	5.46408	76.2368	2.17218577254111e-16	1.09525438778805e-13
GOLGA8A	0.911644	5.69726	76.3252	2.22688116798655e-16	1.09525438778805e-13
H1FX	0.853394	9.17826	75.9154	2.64300998226516e-16	1.14489456850057e-13
RNF145	0.730442	6.57901	75.8467	2.53865913622306e-16	1.14489456850057e-13
AL133259.1	2.39303	-0.725262	75.8308	2.55488674179281e-16	1.14489456850057e-13
MT1M	-3.48309	6.25523	76.2144	2.65111698342501e-16	1.14489456850057e-13
AC020916.1	1.06209	6.5353	76.2659	2.43175233583959e-16	1.14489456850057e-13
HIST1H1C	1.08228	8.40862	75.9231	2.84986282707612e-16	1.15680103616029e-13
AC215522.2	1.2878	2.44677	75.5894	2.87468912182608e-16	1.15680103616029e-13
TLE4	0.679596	6.33755	75.5813	2.82309315907571e-16	1.15680103616029e-13
CARS2	-0.753422	4.93881	74.8059	3.85173048728956e-16	1.5155275557322e-13
BRD2	0.649565	6.88564	74.0786	5.15816398157535e-16	1.98544459690811e-13
CD46	0.761511	7.58697	73.8933	5.63051413591008e-16	2.12114645298774e-13
LRP2	1.5532	3.24035	73.9489	6.29181052823201e-16	2.32089160860158e-13
MT1G	-3.50424	8.31826	71.9493	1.44691282066138e-15	5.2283751842103e-13
STAT3	0.552115	7.22032	71.2443	1.61974773889884e-15	5.73585069298856e-13
LSM4	-0.684785	5.80578	71.185	1.65912447350232e-15	5.76008978977101e-13
ADRA2B	2.50518	-0.0989932	71.2543	1.71891170918941e-15	5.83448478576403e-13
LINC00662	-0.84232	4.21548	71.0585	1.74645709728619e-15	5.83448478576403e-13
AL020997.2	1.10861	3.17879	70.7527	2.0614707218133e-15	6.75933344452338e-13
LINC02605	1.28825	2.29157	70.45	2.25716088935361e-15	7.26641649216273e-13
SOD1	-0.490919	7.54028	70.2403	2.43486489275073e-15	7.69852103411509e-13
FOSB	1.42152	7.26344	70.4529	2.62187740454734e-15	8.14437917980969e-13
OLIG1	2.50806	-0.862302	69.9354	2.78861988456757e-15	8.51298339244023e-13
CDC123	-0.679318	4.86247	69.6031	3.15586164748488e-15	9.42114181906397e-13
DCUN1D5	-0.656659	5.35032	69.5748	3.19252518436597e-15	9.42114181906397e-13
POLR3K	-1.0238	3.55846	69.5302	3.25096660982802e-15	9.43633029403522e-13
AIMP2	-0.856421	3.70031	69.4435	3.36793660033073e-15	9.61817507184772e-13
FAM53C	0.767994	4.79242	69.1623	3.77722006443286e-15	1.06157870572775e-12
GPR12	2.16769	-0.0317877	68.5966	4.76784069238068e-15	1.31905292655144e-12
ARL3	-0.634125	4.81821	68.0612	5.92341796054143e-15	1.61353905245148e-12
PCDH10	2.31926	-0.820145	67.9265	6.25947936785338e-15	1.67924760132139e-12
ACAP1	1.19277	1.31569	67.7933	6.61026547006437e-15	1.74688597631283e-12
ITGB1BP1	-0.859898	4.47223	66.9583	9.31029576955952e-15	2.42423671905619e-12
BTN2A2	0.901924	3.6844	66.2874	1.22673812438637e-14	3.1479167000558e-12
EEF2KMT	-1.04877	2.83357	66.1616	1.29192222022322e-14	3.26782497589604e-12
PRDX4	-0.84876	5.99247	66.1151	1.37340480331456e-14	3.42500076725179e-12
GBP1	1.10123	6.45243	66.2442	1.42312804781059e-14	3.49970905757422e-12
PNRC1	0.692521	9.20666	65.6764	1.5778243200526e-14	3.82698046723992e-12
SLC39A3	-0.88788	3.92996	64.3109	2.7739299988574e-14	6.6371898053742e-12
JUND	0.986497	10.7149	64.3667	3.02342107112557e-14	7.13769246471324e-12
AC092868.2	1.15342	1.72527	63.9896	3.16879098541763e-14	7.38244910365849e-12
XCL2	2.23478	-1.10455	67.8313	3.38538663357942e-14	7.65665754131452e-12
GRHPR	-0.470744	5.66174	63.8317	3.38321198470888e-14	7.65665754131452e-12
RPL13A	0.41604	9.8218	63.8082	3.41622018391419e-14	7.65665754131452e-12
ZNF232	-0.828068	3.16194	63.5882	3.74281623186822e-14	8.28378802518233e-12
TRNP1	-1.04599	4.03211	63.6592	3.84614871185572e-14	8.40739618421202e-12
NFKBIZ	0.702808	9.25218	63.4584	3.98945399660663e-14	8.61430151998988e-12
HIST1H2BD	1.12028	3.40199	63.3731	4.34356473290211e-14	9.26592254948974e-12
LINC01116	1.47563	0.72568	63.0329	4.71356317936942e-14	9.93551781594225e-12
MCRIP2	-0.75338	4.96812	62.9363	4.90674845135527e-14	1.02210456564349e-11
EXOSC3	-0.610279	4.06913	62.7582	5.2840841854497e-14	1.08790691380898e-11
TENT5C	1.85014	1.07695	62.7678	5.46550076732704e-14	1.09968359757151e-11
C14orf119	-0.693879	4.9812	62.7003	5.41285234897257e-14	1.09968359757151e-11
AC006994.2	2.14585	-0.42633	62.5094	5.86048531808452e-14	1.15295281157783e-11
LINC00842	2.06085	1.22917	62.7503	5.80694241270812e-14	1.15295281157783e-11
TMEM203	-0.744751	4.01726	62.422	6.07781082223198e-14	1.18172996893335e-11
TPM1-AS	1.33962	1.00659	62.3719	6.20604397718023e-14	1.18172996893335e-11
MRPS34	-0.750579	5.87407	62.382	6.2069856043602e-14	1.18172996893335e-11
EPHA2	0.880131	5.54438	62.4997	6.28762765105262e-14	1.18434824669721e-11
AC107993.1	1.29591	1.24162	62.272	6.46966174163979e-14	1.20580874523657e-11
SRM	-0.841745	5.98347	62.185	7.04886770992816e-14	1.30007553824987e-11
H1F0	0.713251	7.70948	61.6189	8.59115259420096e-14	1.56819533848373e-11
ARHGEF38-IT1	1.69923	3.4606	61.6686	9.45891847840475e-14	1.70897561814933e-11
AP001269.4	1.11125	2.89118	61.2738	1.00719933982174e-13	1.80136075867513e-11
AL022238.2	1.00005	1.84903	60.8831	1.15547465867804e-13	2.04588343065533e-11
HSPA2	1.82029	2.50217	61.096	1.18255225539912e-13	2.07309606278186e-11
LINC01001	0.998544	5.36302	60.8186	1.31330235388442e-13	2.27973838018407e-11
FAM50B	-0.844255	3.52221	60.4072	1.41033097149023e-13	2.40108847896211e-11
LINC00539	1.13634	1.33515	60.4223	1.40141497165413e-13	2.40108847896211e-11
MRPL36	-0.60952	5.77798	60.3423	1.44924046163709e-13	2.44383348702346e-11
SRRM2	0.421029	8.27235	59.8153	1.8078664595021e-13	3.01981920112682e-11
VTI1B	-0.53675	5.17157	59.5825	1.99353109749721e-13	3.29882818806408e-11
MYLIP	1.58756	2.96351	59.7415	2.07483973557493e-13	3.40158447760089e-11
MIR29B2CHG	0.962106	2.68985	59.4369	2.11937983440708e-13	3.42336441428906e-11
CNKSR3	1.13587	5.69901	59.6748	2.14129987204741e-13	3.42336441428906e-11
RFX2	1.32872	3.12026	59.6143	2.14612814857159e-13	3.42336441428906e-11
LIFR	0.790369	3.38835	59.3414	2.20619982396622e-13	3.45690036134034e-11
TTC1	-0.562658	5.2784	59.3495	2.19871264953027e-13	3.45690036134034e-11
BCS1L	-0.760836	3.50009	59.1643	2.37682281742907e-13	3.68143534935201e-11
EEF1E1	-0.624297	5.19787	59.1501	2.39108248715396e-13	3.68143534935201e-11
PCK1	2.66968	-0.831679	59.1797	2.47119628437829e-13	3.77198288027603e-11
RGPD5	0.917111	4.20557	58.9612	2.70357494277622e-13	4.09141008006801e-11
FAS	0.961131	5.54002	58.5456	3.36743406609667e-13	5.05286335375488e-11
MT-CO3	0.699026	11.9166	58.2978	3.54349624040016e-13	5.27236507836346e-11
SLC1A5	-1.03042	6.30538	58.4107	3.60535750384071e-13	5.31970499691696e-11
ECHDC3	-0.729694	4.39372	58.1398	3.66028819492215e-13	5.35612089085055e-11
LINC00513	0.907018	2.61914	57.7834	4.25487531642076e-13	6.15453731771733e-11
PSAT1	-1.82885	4.65247	58.0529	4.27543256567961e-13	6.15453731771733e-11
MAPK15	1.72345	0.604879	57.6398	4.52126152527712e-13	6.40427652532453e-11
FAHD1	-0.830741	3.28096	57.653	4.49601876796025e-13	6.40427652532453e-11
RHOU	1.02448	4.20195	57.6456	4.88241700714904e-13	6.8609583752842e-11
UBE2V2	-0.554385	5.31987	57.3267	5.16153323828298e-13	7.19607145803452e-11
FARSA	-0.539913	4.61043	57.286	5.25109782645093e-13	7.26374516524532e-11
NOP53	0.419785	8.71451	57.2107	5.42122050830038e-13	7.44094033488113e-11
ADAMTS4	1.5599	2.93131	57.4141	5.53427887434241e-13	7.53768782685436e-11
UBL4A	-0.832305	3.71831	57.0437	5.81862454644392e-13	7.86447070376612e-11
GALNT18	-0.882843	3.02429	56.9802	5.97719383870652e-13	8.0175904627377e-11
TMEM71	1.33385	1.65667	56.8987	6.18716625254453e-13	8.2368395238762e-11
TIMMDC1	-0.781602	4.50629	56.854	6.30559152873452e-13	8.33185101550548e-11
TMEM177	-0.828915	2.84948	56.8265	6.37953891741767e-13	8.36711970902202e-11
WDR90	0.816998	2.17266	56.7947	6.46603327139065e-13	8.41820478700315e-11
METTL5	-0.520925	6.12715	56.7474	6.59712519765907e-13	8.45215101516996e-11
ARPC1A	-0.476765	6.09971	56.7456	6.60206593516052e-13	8.45215101516996e-11
TIGD5	-0.906948	2.78496	56.7195	6.6755941454408e-13	8.45215101516996e-11
KRR1	0.518279	5.42506	56.7169	6.68305174587029e-13	8.45215101516996e-11
MATR3-1	0.856658	3.82054	56.6918	6.85579160529307e-13	8.60912384137014e-11
RFX1	0.719536	4.58616	56.6173	6.97145681549795e-13	8.69271932219766e-11
TP53I11	-0.991507	4.39573	56.6188	7.43110588711867e-13	9.20106019841421e-11
SPRY2	-0.919157	4.96583	56.5481	7.6389351367049e-13	9.39270732850673e-11
ATL2	0.459501	5.851	56.3606	7.77363360755745e-13	9.49241080382153e-11
LINC00824	0.965154	2.01286	56.2883	8.01599390742447e-13	9.72131425512723e-11
AFF3	1.64548	0.320552	56.1657	8.44462487378802e-13	9.96803520101938e-11
ACTL6A	-0.621394	4.47483	56.1739	8.41530530414564e-13	9.96803520101938e-11
IRF1	1.04842	8.07225	56.4261	8.34032104641422e-13	9.96803520101938e-11
CD83	1.70174	4.75979	56.4698	8.30955803426805e-13	9.96803520101938e-11
BTN1A1	2.30236	-0.972958	56.0853	8.73811241459657e-13	1.02461601597912e-10
WDR60	0.630621	3.90424	56.0615	8.82687712948584e-13	1.02821504246498e-10
CENPU	0.960726	3.7324	56.1321	8.92709597447112e-13	1.03309255767311e-10
ZBTB10	0.640074	5.42646	55.9473	9.26573488419665e-13	1.06531884324406e-10
JUNB	0.91492	8.85853	56.1306	9.32944352211745e-13	1.06572340001685e-10
GSTP1	-0.479439	8.87758	55.8972	9.4651325368535e-13	1.07429254293287e-10
PPP1R35	-0.553186	5.31989	55.8616	9.60982388019088e-13	1.08376778103605e-10
P3H4	-1.08751	3.56376	55.8538	1.01394125638422e-12	1.13625594212273e-10
SNX17	-0.557601	4.9236	55.6003	1.07393181737743e-12	1.19591426153993e-10
AC239799.2	0.985751	3.59643	55.6498	1.10550252147672e-12	1.21457766770584e-10
CNPY2	-0.599269	6.42338	55.52	1.11127065496638e-12	1.21457766770584e-10
YDJC	-0.722447	4.35244	55.5257	1.10859070276820e-12	1.21457766770584e-10
KCTD3	0.558648	4.78376	55.4136	1.16277396264027e-12	1.26307213389623e-10
LRFN4	-0.890309	3.88041	55.306	1.23218756767573e-12	1.33031177276015e-10
AURKAIP1	-0.475989	6.96641	55.191	1.27847658116536e-12	1.37192159673417e-10
MAK	1.63072	0.951596	55.1285	1.31705613087097e-12	1.40480697910851e-10
PPP1R3B	0.782703	3.72896	55.0808	1.33992503608061e-12	1.42064147837385e-10
RHOB	0.958141	8.59895	55.2318	1.37339177248602e-12	1.44745682878794e-10
MT-ND1	0.555326	10.2601	54.8789	1.46042491739228e-12	1.53007595191407e-10
TSIX	0.810109	2.79814	54.8414	1.48400298556688e-12	1.54563275661454e-10
CCDC90B	-0.644003	4.78497	54.8083	1.50506735029508e-12	1.55840482481431e-10
NCALD	1.03985	5.56703	55.0022	1.51892110194313e-12	1.5636056413375e-10
NUDT16	-0.730752	3.90538	54.6577	1.60499282002068e-12	1.64265912550787e-10
IMP4	-0.541194	5.71547	54.5505	1.68015279710381e-12	1.7097003118115e-10
DNAJA3	-0.641591	4.11013	54.4109	1.78336883996122e-12	1.80436163887734e-10
JARID2	0.900001	4.50852	54.5064	1.81336373500752e-12	1.81397843457871e-10
TXNL4A	-0.629504	6.22593	54.3734	1.81224020529302e-12	1.81397843457871e-10
SPTAN1	0.558731	6.23467	54.2836	1.88313464297524e-12	1.87318999935503e-10
AL137003.2	0.99487	2.46716	54.2335	1.9238217506747e-12	1.9029713920361e-10
PYCR1	-0.993186	5.41056	54.4009	1.94308584433382e-12	1.91134877554304e-10
AC011939.2	1.30209	1.54144	54.1674	1.97897686524297e-12	1.93589858430895e-10
TMC8	1.70787	0.264473	54.1046	2.03283700657844e-12	1.97766000211417e-10
MTRES1	-0.907605	3.06501	54.0719	2.06145791555519e-12	1.9945450192798e-10
PSMD13	-0.582626	5.98459	54.0165	2.11094517674608e-12	2.02034569186303e-10
SLC43A1	-1.43753	1.74125	54.0183	2.10932073002488e-12	2.02034569186303e-10
AC092666.1	1.72991	0.642683	53.9717	2.18143850098147e-12	2.07658871496656e-10
ALG3	-0.639027	4.41232	53.9124	2.20709746817077e-12	2.08977902521025e-10
FOXC1	0.60467	5.93815	53.8783	2.23952755522973e-12	2.10920611132434e-10
RPUSD3	-0.67116	3.87945	53.7488	2.36713660760386e-12	2.21759369175841e-10
PHB	-0.530002	6.97814	53.6671	2.45142370481484e-12	2.28403556240692e-10
MRPS12	-0.700818	5.43726	53.6553	2.46385853620084e-12	2.28403556240692e-10
AC010329.1	1.18091	3.29259	53.7445	2.54365091663497e-12	2.34572307968431e-10
RGS20	-1.50848	1.84557	53.5537	2.61325276034798e-12	2.39742245464877e-10
ANXA4	-0.568338	5.11381	53.4209	2.72420229051522e-12	2.47357567978782e-10
ARMC10	-0.448117	5.07613	53.427	2.71705987126092e-12	2.47357567978782e-10
JAGN1	-0.638498	5.34788	53.4047	2.74311109030999e-12	2.47536171742282e-10
ANTKMT	-0.609221	5.03301	53.3954	2.7541300030063e-12	2.47536171742282e-10
AP000692.2	1.23874	0.814163	53.3183	2.84664190141391e-12	2.54558795487044e-10
HEXIM1	0.982696	4.50326	53.4045	2.94013119807022e-12	2.61597803985082e-10
LINC02762	-0.892591	3.80755	53.2435	2.97899899511913e-12	2.63730781037896e-10
CDC34	-0.493812	5.55528	53.1697	3.03401256276521e-12	2.67264808140899e-10
KRT34	-3.66289	0.998201	53.325	3.11480457479901e-12	2.73023414858373e-10
PIFO	0.871101	2.05313	52.8002	3.55543121714603e-12	3.10110665668905e-10
RASGRP3	1.0293	1.78854	52.7405	3.64786805821795e-12	3.15385100315323e-10
STBD1	-0.796494	3.58784	52.7381	3.65152748021242e-12	3.15385100315323e-10
AC064836.4	0.996886	3.00509	52.7183	3.7385889122222e-12	3.21337161552457e-10
BBOF1	1.30873	0.713793	52.611	3.85660353969279e-12	3.29879334656041e-10
AC020656.1	1.55985	0.422355	52.4889	4.06430362340368e-12	3.45973845942238e-10
NDUFAB1	-0.511907	6.81244	52.3507	4.31318421551398e-12	3.6540306086072e-10
SNHG9	0.744676	5.48399	52.3043	4.54901185844711e-12	3.83546685550784e-10
NCOA7	0.84208	8.65738	52.1888	4.94750897358401e-12	4.15168691404164e-10
HAGH	-0.538423	4.91643	51.9642	5.09387675364995e-12	4.25434819811915e-10
AL591895.1	0.778531	2.4176	51.9467	5.1323787289353e-12	4.2663801772079e-10
LINC01133	-1.85054	1.49826	51.9714	5.31887665137241e-12	4.40074906491588e-10
FLG	4.67698	-0.946255	65.065	5.72327275319485e-12	4.71331476130549e-10
FGF11	1.11932	1.18281	51.5389	6.11870997327854e-12	5.01564253642916e-10
SMAGP	-0.577167	4.70489	51.3565	6.61952158260117e-12	5.40116355490951e-10
ARHGEF38	0.802655	5.13783	51.3795	6.85044993810984e-12	5.56394800936573e-10
RND3	0.647996	7.99109	51.2499	6.97662553496762e-12	5.59386920624909e-10
STUB1	-0.543928	6.49187	51.233	6.98206875963543e-12	5.59386920624909e-10
BBC3	0.850157	8.51662	51.3835	6.98110988703591e-12	5.59386920624909e-10
ATG2A	0.560938	4.6029	51.0435	7.5774547308448e-12	6.04353213803324e-10
AL356356.1	1.64066	0.0786055	50.9789	7.79180447648866e-12	6.16714575094581e-10
SHARPIN	-0.485089	4.90475	50.9708	7.81926406138192e-12	6.16714575094581e-10
N4BP2L1	0.654493	4.67491	50.9553	7.871766292295e-12	6.16714575094581e-10
CISD3	-0.732174	4.37749	50.9604	7.85433735347232e-12	6.16714575094581e-10
MESD	-0.498192	5.05658	50.9043	8.04700410008378e-12	6.27666319806535e-10
FAM133B	0.439164	5.92862	50.8454	8.25446819686286e-12	6.41024622340587e-10
PMM1	-0.596183	4.00323	50.7226	8.70473137590445e-12	6.73039186645258e-10
EPRS	-0.76433	5.75511	50.7327	8.97463827177421e-12	6.90891066261018e-10
ZC3H12A	0.598766	6.70657	50.6064	9.15331713015824e-12	7.01595814314207e-10
PELI1	0.841572	5.99567	50.7399	9.19862578556574e-12	7.02029604134599e-10
GCLC	-0.789568	3.5713	50.5539	9.36354639149982e-12	7.11549151965218e-10
KLF2	1.27575	5.75718	50.7557	9.41244218171296e-12	7.12208125082948e-10
MSGN1	1.57438	-0.758959	50.4392	9.8401589859066e-12	7.38597810676969e-10
COMMD5	-0.621052	4.22776	50.4382	9.84463364507877e-12	7.38597810676969e-10
TENT2	0.447193	4.60374	50.411	9.96101802604144e-12	7.41655683000408e-10
TMEM126B	-0.634066	4.07737	50.4091	9.96916596374659e-12	7.41655683000408e-10
MRPS17	-0.589134	5.49186	50.3079	1.04160451147789e-11	7.71658974068094e-10
PAQR4	-1.03226	3.31429	50.3508	1.05416285347365e-11	7.77708645150188e-10
MRPL12	-0.658185	5.3875	50.1275	1.12625411954505e-11	8.2744628384501e-10
GEMIN6	-0.810041	3.35243	50.0076	1.18631517270191e-11	8.67970927597525e-10
RPL39L	-0.914842	4.52102	50.0995	1.20124576832742e-11	8.75278089465241e-10
IQCN	1.73064	0.12157	49.889	1.24891278403856e-11	9.06280727630605e-10
NDUFC2	-0.551602	7.27967	49.7281	1.33920361281302e-11	9.67834251774174e-10
RRP36	-0.616429	4.40871	49.6856	1.36411637233409e-11	9.81831076770222e-10
IGF2BP2-AS1	1.8984	-0.880329	49.6109	1.40909528746686e-11	1.01009883238414e-09
MNS1	1.56182	1.48092	49.6583	1.42500904983072e-11	1.01738750952834e-09
RGS19	-0.754862	3.28611	49.5687	1.43514441952154e-11	1.02050871855616e-09
SLC1A4	-1.3083	1.28416	49.465	1.50126225251696e-11	1.06197444219694e-09
AL161772.1	-1.16462	1.59984	49.4585	1.50545343381584e-11	1.06197444219694e-09
PPFIBP1	0.589865	4.89086	49.3569	1.57342735724049e-11	1.10552003124207e-09
MAP2	-1.00801	4.95919	49.4565	1.62220165450187e-11	1.13528468358142e-09
AC093001.1	1.94781	-0.869489	49.2251	1.66617626796624e-11	1.16146917325237e-09
PNISR	0.420877	7.84583	49.1076	1.75342928755443e-11	1.21749878295838e-09
MON1A	-1.0714	1.84361	49.0789	1.77551109762348e-11	1.22801560525474e-09
PTPRK	0.630808	7.08115	49.0367	1.81990859772869e-11	1.24896517951102e-09
PLIN5	1.3291	1.22254	49.0246	1.81788874526995e-11	1.24896517951102e-09
AL357075.4	1.35101	0.395209	48.9821	1.8518421807633e-11	1.26597365454035e-09
PGP	-0.846157	3.70906	48.978	1.8622625770753e-11	1.26820081498828e-09
RITA1	-0.795238	3.49281	48.9189	1.90347078760587e-11	1.29129707913216e-09
INO80B	0.467268	4.54496	48.8203	1.98684707731692e-11	1.34271428820509e-09
TSR3	-0.591801	5.05218	48.7317	2.06497544671762e-11	1.39020742431872e-09
PDCD2	-0.494989	5.70484	48.6983	2.09529973071624e-11	1.40527943303264e-09
PALMD	1.71535	1.57596	48.7216	2.19924075876226e-11	1.45297600278524e-09
MAPKAPK3	-0.69891	4.21272	48.5997	2.18720884777176e-11	1.45297600278524e-09
H3F3B	0.622356	11.0358	48.6139	2.19415983085906e-11	1.45297600278524e-09
JOSD2	-0.701251	4.75563	48.6087	2.17859030378744e-11	1.45297600278524e-09
AC138474.1	1.50545	-0.283315	48.565	2.2204981584687e-11	1.46156655739208e-09
SDSL	-0.872121	3.28435	48.5399	2.24493320271211e-11	1.4721773069341e-09
SLC30A4	0.887393	2.2271	48.5313	2.25329696937446e-11	1.47220945165107e-09
B4GALT7	-0.742883	3.1744	48.5053	2.27895856570533e-11	1.48350148398451e-09
CA11	0.957974	2.04011	48.4622	2.32219926240939e-11	1.50611209304837e-09
AL162231.1	0.699244	2.89519	48.4318	2.35321770645201e-11	1.52065958797223e-09
CD69	2.2039	-0.389396	48.493	2.36557847178698e-11	1.52308845168947e-09
ENTR1	-0.664357	4.10694	48.3587	2.42932537011677e-11	1.558465036351e-09
LPAR6	0.818684	3.57705	48.3193	2.48644733048196e-11	1.58935149579471e-09
C5orf49	1.83992	-0.625831	48.2479	2.54956837100035e-11	1.62383660348677e-09
AC025164.1	1.02787	2.53897	48.2348	2.57900538454918e-11	1.63669782576443e-09
MALSU1	-0.543774	5.23568	48.2087	2.59350975297338e-11	1.64002441736238e-09
UQCC2	-0.55936	6.00409	48.1418	2.67038682007523e-11	1.6826287913257e-09
PIGA	0.727695	3.84999	48.0665	2.75947460889506e-11	1.73259778103177e-09
ABI1	0.653263	7.30654	48.0506	2.8306770049779e-11	1.77102357067628e-09
WDR18	-0.762728	4.29778	47.9835	2.88200898751909e-11	1.79679053285257e-09
APCDD1L-DT	1.08135	4.25108	48.1096	2.90482167013356e-11	1.80465868390824e-09
LINC01510	-2.89949	-0.471879	47.9619	2.93631307188152e-11	1.81784472904665e-09
CCNL1	0.554722	8.03837	47.9086	2.95646311656427e-11	1.82394201888108e-09
ZDHHC16	-0.739163	3.55463	47.896	2.97276178871525e-11	1.82762917468723e-09
MT1H	-3.83696	0.399345	48.0225	3.00482434049797e-11	1.8367102995799e-09
ARFGEF2	0.513366	4.43601	47.8688	3.00827960509529e-11	1.8367102995799e-09
MIIP	-0.687851	3.95823	47.8149	3.0799049127245e-11	1.8431832403144e-09
MRTO4	-0.648426	5.08728	47.8138	3.08134100944913e-11	1.8431832403144e-09
COPS7A	-0.583367	3.91745	47.8154	3.07926193213527e-11	1.8431832403144e-09
MED13L	0.527617	6.10179	47.8416	3.04411694092118e-11	1.8431832403144e-09
MRPL4	-0.414228	6.07603	47.8442	3.04078630716562e-11	1.8431832403144e-09
PDCD2L	-0.802991	2.83942	47.8362	3.05135043567122e-11	1.8431832403144e-09
NSA2	0.410137	7.6304	47.7944	3.10754664812906e-11	1.84638325341521e-09
Z93241.1	1.06275	3.16876	47.9052	3.10167481174316e-11	1.84638325341521e-09
PNPLA7	1.46734	1.42664	47.726	3.26537321279402e-11	1.9290758307777e-09
RPP25	-1.07963	3.89904	47.8059	3.27940712224154e-11	1.9290758307777e-09
KDM6B	0.745678	5.83555	47.7523	3.2707028920988e-11	1.9290758307777e-09
AF117829.1	0.683457	5.51136	47.6964	3.30143529997699e-11	1.9356030934236e-09
SIK3	0.780886	6.07742	47.7324	3.35467153875272e-11	1.96032390314045e-09
SNX7	-0.688615	3.59708	47.581	3.41130130168926e-11	1.98034429008885e-09
AC017104.1	1.38682	0.100029	47.5826	3.40890350708753e-11	1.98034429008885e-09
STK25	-0.667373	5.07053	47.5181	3.50639763657472e-11	2.0288979265749e-09
CES4A	1.31399	2.09639	47.5516	3.5401857616512e-11	2.04177619204548e-09
UNC50	-0.621039	5.24909	47.4413	3.62604694273105e-11	2.08450607688299e-09
TMEM88	1.26649	0.847157	47.3708	3.73961877682046e-11	2.14283786609654e-09
ADORA2A-AS1	1.22062	0.368225	47.2662	3.91464560742822e-11	2.23589403629432e-09
FAM222A	1.83045	0.986706	47.3381	3.93265143268071e-11	2.23895582852234e-09
KIAA1324	1.41119	4.33741	47.4252	3.96071181485996e-11	2.24770395493303e-09
RPS19BP1	-0.453386	6.71713	47.1981	4.03302147647157e-11	2.28142742052414e-09
CIAPIN1	-0.574195	4.25793	47.1886	4.04993318126227e-11	2.28369799068248e-09
ALDOC	0.85441	2.61855	47.1298	4.15548742004355e-11	2.33577969077115e-09
CRY1	0.963704	4.9157	47.2434	4.21521000732141e-11	2.3618515313175e-09
AC004466.2	1.39549	0.485127	47.0092	4.38077140755713e-11	2.44687503287718e-09
DUSP1	0.672891	8.93351	47.0562	4.3950737104327e-11	2.4471438716013e-09
FBXO17	-1.69101	0.728658	46.9084	4.5785984355994e-11	2.54133742635495e-09
HADHB	-0.396956	5.94352	46.9004	4.59471403771198e-11	2.54231271099151e-09
LINC01136	1.67142	-0.692758	46.8879	4.61983098185458e-11	2.5482469584024e-09
DESI1	-0.792966	6.02597	46.9362	4.74052252911571e-11	2.60669850622742e-09
DCAF16	0.512578	4.28251	46.8173	4.76492880074333e-11	2.61200710049416e-09
KBTBD6	0.991844	2.39983	46.7997	4.80198095998623e-11	2.62419366905914e-09
EEF1AKMT4	-0.985193	3.0231	46.7746	4.88236771408613e-11	2.65991393063413e-09
AC133919.1	1.22189	0.497929	46.7525	4.90232166475534e-11	2.66259225141589e-09
SMUG1	-0.868116	3.13414	46.7128	4.98828273299852e-11	2.7009949257025e-09
TM6SF1	-2.30057	-0.109211	46.6801	5.06035319786964e-11	2.73166505248414e-09
PPID	-0.554172	4.57193	46.6641	5.09604043714473e-11	2.74256814529132e-09
SLC2A4RG	-0.613197	4.56141	46.5151	5.44016182319226e-11	2.91889409822552e-09
ENOPH1	-0.521434	4.67749	46.473	5.54155490608645e-11	2.96431332831319e-09
KMT2E-AS1	0.708769	4.02751	46.4339	5.63735324084115e-11	3.00647519525101e-09
TALDO1	-0.77381	7.72422	46.5138	5.698296905572e-11	3.02985120150324e-09
MUCL1	2.39798	4.58521	46.5712	5.7571848489103e-11	3.04288701297928e-09
GGT2	2.10183	-0.605193	46.425	5.74036886608225e-11	3.04288701297928e-09
NUDT5	-0.65555	4.64027	46.3724	5.79147434891324e-11	3.05190014350767e-09
PBX1	1.05672	3.70737	46.4345	5.96710781773663e-11	3.1351219887491e-09
METRN	-0.561354	5.23349	46.274	6.04717797076664e-11	3.16779092160929e-09
NPAP1	1.73588	-1.02784	47.9513	6.08196966581668e-11	3.169298626814e-09
NBR2	-0.947476	1.81007	46.2595	6.08585526441183e-11	3.169298626814e-09
UCHL1	-1.82007	1.30625	46.2842	6.24779460671083e-11	3.24408948112674e-09
VBP1	-0.489016	4.88156	46.1592	6.35975301235193e-11	3.29256686657027e-09
MRPS6	-0.962593	6.13977	46.2734	6.46644517225297e-11	3.33804309679041e-09
PIGF	-0.520168	4.51628	46.0596	6.64421167069941e-11	3.41983755352918e-09
GPT2	-1.04663	3.4944	46.147	6.69385421724966e-11	3.43540239914848e-09
NFKBIA	0.8974	10.8332	46.1926	6.73322274079353e-11	3.44561970660376e-09
TNFAIP3	0.863985	7.66887	46.1622	6.75413112719719e-11	3.44635866680557e-09
ZNF32	-0.569815	4.33117	45.9761	6.89253140158348e-11	3.50687244242635e-09
IER2	0.780515	9.48108	46.0374	7.0773255644051e-11	3.59057668892139e-09
GLRX2	-0.666025	4.32522	45.8873	7.16692904950905e-11	3.60917287696341e-09
RNPEPL1	-0.726913	3.76928	45.8847	7.17513189139907e-11	3.60917287696341e-09
ETV6	0.551572	7.23805	45.892	7.15204194672677e-11	3.60917287696341e-09
ZNF451	0.458757	4.90341	45.8714	7.21721866431332e-11	3.60983258955739e-09
NDUFAF1	-0.806398	3.01016	45.8759	7.20288836830262e-11	3.60983258955739e-09
ATN1	0.362711	6.32934	45.8242	7.36855117448543e-11	3.67514273508279e-09
XCL1	2.27677	-0.653024	45.8396	7.56106867219545e-11	3.71559694506013e-09
AL121944.1	0.748477	5.15971	45.8288	7.56833020585636e-11	3.71559694506013e-09
PSMG3	-0.464677	4.98413	45.79	7.48027293553102e-11	3.71559694506013e-09
NDUFA8	-0.518592	5.48208	45.7678	7.55337233123432e-11	3.71559694506013e-09
AIFM2	-0.985886	3.79137	45.8635	7.57557041210158e-11	3.71559694506013e-09
AKTIP	-0.682564	3.74018	45.7692	7.54884754745233e-11	3.71559694506013e-09
BCL3	0.6258	5.26898	45.723	7.70381453905676e-11	3.76805912233533e-09
MECR	-0.799579	3.26009	45.6897	7.8175886872722e-11	3.8131742506017e-09
SPOUT1	-0.715176	3.31527	45.6681	7.89224190573062e-11	3.83432678855747e-09
DUSP8	0.790582	6.60988	45.7784	7.90426566036075e-11	3.83432678855747e-09
AC124248.1	1.48434	1.11397	45.6734	7.97062531195508e-11	3.85595332714417e-09
C17orf77	1.99261	-0.578475	45.6464	8.05782906852722e-11	3.88751829665785e-09
SORL1	1.01966	2.81917	45.6224	8.21930500934535e-11	3.95464713302904e-09
RAP1GDS1	-0.604793	3.77646	45.5696	8.24175231182585e-11	3.95470098734928e-09
SNHG19	0.830153	3.26286	45.5552	8.30189964098715e-11	3.97279554171131e-09
AL121933.2	0.866479	1.9846	45.502	8.49078820054367e-11	4.05223439026486e-09
AL391832.2	1.21388	2.2791	45.4501	8.92783672769018e-11	4.24936228764738e-09
EFNA1	0.846217	6.11474	45.5047	8.98249242303717e-11	4.26391449979346e-09
PRDX1	-0.533422	8.92546	45.3543	9.06135415408987e-11	4.28984857359132e-09
CPTP	-0.640884	4.00146	45.2926	9.31077778018033e-11	4.38472090649486e-09
POLR3H	-0.958816	3.10555	45.3132	9.31127900622427e-11	4.38472090649486e-09
RNF187	-0.614567	5.37282	45.2321	9.5624239553246e-11	4.49104187143176e-09
PSMA7	-0.523768	7.93541	45.1919	9.7333663254301e-11	4.559232385134e-09
SLCO2A1	2.11516	-0.313122	45.2352	9.81655729016689e-11	4.58606763534815e-09
SNRNP40	-0.493041	4.82879	45.1599	9.8714557835076e-11	4.5875064593907e-09
FEM1C	0.58549	3.96992	45.1599	9.87120960592803e-11	4.5875064593907e-09
AUTS2	0.521707	4.65863	45.1459	9.93230808789892e-11	4.59618469797026e-09
MAPK12	-1.142	1.85143	45.1437	9.94204642111493e-11	4.59618469797026e-09
ARL5C	2.42037	-1.09672	68.8226	1.01282466216613e-10	4.67007121570662e-09
S100A11	-0.641081	11.1774	45.1153	1.03177682018069e-10	4.74510139691413e-09
ATG5	-0.54476	4.85858	45.0414	1.04005530129853e-10	4.77078216704448e-09
SREBF2-AS1	1.33837	2.06712	45.0873	1.0560311406184e-10	4.83154712552695e-09
CXCR4	1.47465	4.06362	45.0929	1.09613780851893e-10	5.00211753547322e-09
HACD1	-0.936378	3.08079	44.9007	1.11469361782731e-10	5.06070902493599e-09
AC089984.1	1.83413	-1.07868	54.2084	1.11225704713873e-10	5.06070902493599e-09
ZNF483	0.804422	3.68336	44.8824	1.1310859752643e-10	5.12199700205365e-09
MRPL13	-0.642005	4.83151	44.8033	1.1552432437884e-10	5.21804512105035e-09
INSIG1	0.857732	6.1526	44.8923	1.17895033991515e-10	5.31157626425895e-09
PSME4	0.495607	6.61207	44.7131	1.2021382381142e-10	5.39269896039733e-09
MT1F	-1.46618	5.4376	44.8823	1.20304760496834e-10	5.39269896039733e-09
PPP1R14A	-1.1696	1.29162	44.6739	1.22315347361643e-10	5.46897863733651e-09
PSMB2	-0.555128	7.27453	44.6367	1.24341190979362e-10	5.54555447728105e-09
ZNF267	0.715731	5.49099	44.66	1.26813621635004e-10	5.62747364578791e-09
SREBF1	0.637857	4.25373	44.5936	1.26729595894632e-10	5.62747364578791e-09
NME1	-0.604136	6.74995	44.5131	1.31493828796419e-10	5.82057433167348e-09
MRPS18C	-0.514693	5.90448	44.4761	1.3347679266123e-10	5.89361618668264e-09
AL590666.3	1.56674	-0.638838	44.4462	1.35255368702661e-10	5.94251007009754e-09
SH2D4A	-1.19978	2.42436	44.4972	1.35088538814582e-10	5.94251007009754e-09
EMC3	-0.426827	5.0945	44.4033	1.37844247802443e-10	6.01327774554125e-09
NDUFB2	-0.582882	7.13559	44.4026	1.37884940962936e-10	6.01327774554125e-09
AP005131.6	1.75264	-0.82135	44.4117	1.37332625410499e-10	6.01327774554125e-09
AL157838.1	1.23541	0.289301	44.3864	1.38877280965765e-10	6.04167355474162e-09
BX005040.1	1.81874	-1.02131	44.3003	1.44261869418536e-10	6.24523388734622e-09
IQGAP1	0.408579	7.55198	44.3047	1.43981826783072e-10	6.24523388734622e-09
TRAPPC5	-0.410303	7.00712	44.2746	1.45912184541975e-10	6.30127107195175e-09
WDFY2	0.614623	3.21374	44.2497	1.4752578414738e-10	6.35545385429079e-09
GSTM2	1.11758	2.02712	44.177	1.52810365324441e-10	6.56713671950136e-09
AC004825.3	1.69131	-1.04715	53.4103	1.59395359811228e-10	6.83354537728233e-09
MSRB1	-0.943814	3.4545	44.0804	1.63111027892744e-10	6.97595135234038e-09
HSF4	0.834697	2.15954	44.0161	1.63579149441278e-10	6.97911426507774e-09
AC110792.2	1.68128	-1.13255	55.9636	1.71153965156921e-10	7.28474064199144e-09
TCF7	0.720492	3.51612	43.8998	1.72222203613024e-10	7.29513477792395e-09
AL355353.1	1.03807	1.83311	43.9044	1.71873868292114e-10	7.29513477792395e-09
TMEM147	-0.62047	6.6878	43.868	1.7588607179442e-10	7.43255080475416e-09
ALDH1L2	-1.50798	0.800571	43.7791	1.81678886098405e-10	7.65906275537705e-09
AL365436.2	1.08749	1.5476	43.7526	1.83820452728732e-10	7.73093809029673e-09
FAM214A	0.56641	4.71348	43.7152	1.86894274748828e-10	7.84158774574112e-09
HAX1	-0.486237	6.28599	43.6515	1.92240408285869e-10	8.04682900498724e-09
RPS6KA2	-1.35404	3.47438	43.7226	1.99007786834601e-10	8.31045253229587e-09
LENG8	0.527102	6.16688	43.5537	2.00752801691191e-10	8.3635978982217e-09
PSMC2	-0.566199	4.85502	43.5329	2.02617760597151e-10	8.40175660218539e-09
MRPL58	-0.670418	4.2082	43.5362	2.02317414208992e-10	8.40175660218539e-09
ATG13	0.439836	4.35975	43.5078	2.04884474776829e-10	8.45614104988005e-09
SEMA4B	0.803977	3.17793	43.5098	2.04695520026471e-10	8.45614104988005e-09
URI1	-0.416128	5.56901	43.4751	2.0787342021977e-10	8.55955064746802e-09
DEXI	-0.591972	3.98019	43.4636	2.08930719722232e-10	8.58312604037551e-09
DEAF1	-0.431431	4.58308	43.4113	2.1383898310055e-10	8.76442832124617e-09
LRRIQ1	1.34568	0.565659	43.3693	2.17859144799923e-10	8.90857740837747e-09
SAYSD1	-0.663673	4.07393	43.3109	2.23567620832962e-10	9.099973090732e-09
UBE2D4	-0.618571	3.68448	43.3114	2.23519724200988e-10	9.099973090732e-09
ZDHHC12	-0.662331	3.72905	43.2447	2.30238464798403e-10	9.35000517825808e-09
EDEM2	-0.640707	3.47054	43.2393	2.30789304942985e-10	9.35092776503546e-09
RNASEH2C	-0.462049	5.64211	43.216	2.33187243827028e-10	9.42651447306248e-09
RAB5IF	-0.625096	6.71108	43.2027	2.36351510484096e-10	9.53266479414898e-09
ZDHHC1	0.742443	1.88306	43.1653	2.3849395311822e-10	9.59721348616183e-09
SNAPC5	-0.747448	3.11814	43.1526	2.39841670057853e-10	9.62956147402344e-09
NECTIN1	0.799202	3.55313	43.0731	2.49968597700488e-10	1.00134479431784e-08
CHAC2	-1.14349	1.0121	43.0317	2.53063469715923e-10	1.01145412974946e-08
ATP13A3	0.568054	5.85645	42.9824	2.58659585534715e-10	1.02914913166269e-08
ARL2	-0.408358	5.9529	42.9774	2.59234447487607e-10	1.02914913166269e-08
ORMDL2	-0.609451	5.51629	42.9791	2.59049694686948e-10	1.02914913166269e-08
SPINK8	1.48294	0.689536	42.954	2.63957892240079e-10	1.04555669798721e-08
SHISA4	-0.985882	2.13884	42.9139	2.66655922325112e-10	1.05153892220232e-08
PSMD8	-0.503688	7.45655	42.9147	2.66566154557576e-10	1.05153892220232e-08
EGOT	1.31437	2.55662	43.0113	2.68749780358604e-10	1.05744080245099e-08
ARL9	-1.11459	2.11803	42.8727	2.71577815234586e-10	1.06088836477421e-08
NEDD9	0.782445	5.83956	42.9803	2.71027844209106e-10	1.06088836477421e-08
FAM89B	-0.563852	4.5915	42.869	2.72022657634412e-10	1.06088836477421e-08
MIR663AHG	1.59301	-0.49676	42.8828	2.70360438192423e-10	1.06088836477421e-08
AC012368.1	1.27549	2.99929	42.9873	2.72985125991878e-10	1.06230211885982e-08
CTNND1	0.389664	6.4234	42.8559	2.73609528048202e-10	1.06239699640822e-08
MKKS	-0.829145	2.83163	42.8386	2.75720975658525e-10	1.06825286542885e-08
GABPB1-IT1	0.440708	5.00932	42.7594	2.85607989669427e-10	1.10414302731155e-08
PCK2	-1.01523	3.23066	42.8147	2.87899232831625e-10	1.11057599488382e-08
ASXL1	0.403914	5.83863	42.7001	2.93227808717637e-10	1.12867208285967e-08
WTAP	0.663769	8.61141	42.716	2.98752809692257e-10	1.14744408859243e-08
TSPYL2	0.861895	4.87349	42.6824	3.10894244989165e-10	1.19149209995198e-08
KCNG1	-0.956975	2.18753	42.5176	3.18014888485681e-10	1.21614937700377e-08
REL	0.849555	5.97453	42.6138	3.21968151217122e-10	1.22861381151947e-08
PTPRC	1.97168	-0.630503	42.5096	3.22958359566475e-10	1.22974208913634e-08
ATOX1	-0.452006	7.00806	42.4763	3.23916889659866e-10	1.23074516058317e-08
CLSTN3	0.646527	3.53457	42.4506	3.27640531624436e-10	1.24222767728956e-08
FZD10	1.37581	0.501679	42.4419	3.28908149326278e-10	1.24436916495109e-08
UBL5	-0.307987	8.25512	42.4176	3.32485812708198e-10	1.25522255859517e-08
CPNE2	-0.727222	3.49898	42.3962	3.35673042105251e-10	1.26455891138629e-08
PDCD6	-0.505145	6.15242	42.3818	3.37827678500822e-10	1.26997385892475e-08
NTAN1	-0.679974	4.44728	42.3415	3.44191300954789e-10	1.29115490989523e-08
TSEN15	-0.706962	3.91629	42.3193	3.47357906464665e-10	1.30027887777238e-08
TMEM186	-0.708741	2.84182	42.3052	3.49543634442755e-10	1.30570033574756e-08
ELOVL4	-1.76771	-0.0266783	42.2955	3.5104899346961e-10	1.30856283755219e-08
CXCL2	1.17125	11.3232	42.3752	3.62706655290153e-10	1.34353222564173e-08
PPP1R14B	-0.519101	8.23629	42.2259	3.62105599352013e-10	1.34353222564173e-08
EIF5A	-0.540075	8.14399	42.2313	3.61242100399045e-10	1.34353222564173e-08
AL031985.3	-1.66043	-0.459264	42.1847	3.68804803121667e-10	1.36303050195904e-08
LRIG2	0.7092	3.05332	42.1804	3.69510132689674e-10	1.36303050195904e-08
MRPL17	-0.516236	4.78252	42.1185	3.7984429936651e-10	1.39823766415456e-08
BTBD19	1.26115	0.668759	42.1048	3.82174849778121e-10	1.40389790252519e-08
STYXL1	-0.625711	3.59336	42.0702	3.8811429824332e-10	1.42276434051682e-08
MRM2	-0.621817	3.39282	42.0287	3.95345690991093e-10	1.44627909187775e-08
SLC52A2	-0.706395	4.74656	41.9888	4.07742535067545e-10	1.48855450018679e-08
MARCKSL1	0.831415	8.8456	42.065	4.10912032755482e-10	1.49703877612522e-08
FAM8A1	0.633523	3.32505	41.9271	4.13668626559035e-10	1.50398700243414e-08
AC026979.2	0.715014	3.14853	41.917	4.1552767980716e-10	1.50495154373295e-08
NOP10	-0.397148	7.13855	41.9164	4.15633855690395e-10	1.50495154373295e-08
AC008115.3	1.51173	1.34096	41.9629	4.18212811874328e-10	1.51119919327487e-08
BTG1	0.586733	8.4918	41.8881	4.23396717742685e-10	1.52681512919592e-08
SMARCB1	-0.545559	5.3436	41.8678	4.24741168295374e-10	1.52855022882884e-08
PMAIP1	0.667164	7.1821	41.891	4.31640319829508e-10	1.54848188809702e-08
INE1	1.01734	1.81376	41.8297	4.32028720614439e-10	1.54848188809702e-08
AP001160.1	1.17244	1.12888	41.7992	4.37945625134619e-10	1.56651823002698e-08
CAPG	-0.568809	6.82549	41.7874	4.40246338007389e-10	1.56927059740804e-08
MTSS1	1.12226	1.8254	41.7896	4.4095973512813e-10	1.56927059740804e-08
PSMC5	-0.444546	6.34155	41.7817	4.41373973517003e-10	1.56927059740804e-08
AL139317.5	0.743736	2.04788	41.7462	4.48420074297647e-10	1.59112742194672e-08
CSRNP1	0.845696	5.90101	41.8459	4.51976811357887e-10	1.60054028438055e-08
RNPC3	0.506859	4.41405	41.7013	4.57492819868845e-10	1.61683989393169e-08
FGF2	-1.26952	6.60662	41.8349	4.60660285338387e-10	1.6215608374158e-08
RALGDS	0.583321	5.38858	41.6882	4.60162964613957e-10	1.6215608374158e-08
GPR3	1.45485	0.039127	41.6802	4.6181609381382e-10	1.62240392005308e-08
DEPP1	0.82271	6.85153	41.7809	4.65813584120611e-10	1.62997931233983e-08
MTCH2	-0.552942	4.58715	41.6609	4.65799285987568e-10	1.62997931233983e-08
METTL8	-0.784877	2.75913	41.6414	4.69872797213858e-10	1.64094038411609e-08
SLC30A1	-1.26924	4.50256	41.755	4.76265502534714e-10	1.65673025302154e-08
TMEM87A	0.49905	5.86351	41.6149	4.7547424553745e-10	1.65673025302154e-08
C1orf122	-0.442623	5.90578	41.5444	4.90670021545016e-10	1.70349086303452e-08
PLOD3	-0.799757	4.18471	41.4875	5.15022730079333e-10	1.78342311893481e-08
SNAP29	-0.527431	4.06853	41.4329	5.15708029422017e-10	1.78342311893481e-08
TRPM2	-1.26143	0.999938	41.3907	5.25510196157084e-10	1.8137784665024e-08
TRAPPC1	-0.530465	5.99012	41.341	5.37306043602763e-10	1.85088342568687e-08
PDCL3	-0.577568	4.29158	41.259	5.57371017257121e-10	1.91627402554458e-08
TBRG4	-0.540652	4.95711	41.237	5.62873537718029e-10	1.93144163930919e-08
CLCA4	1.50408	0.999279	41.2548	5.70251193879916e-10	1.95297246399184e-08
TTLL12	-0.654924	3.48272	41.1895	5.74936153120813e-10	1.96521612493381e-08
ELAC2	-0.578653	3.71306	41.1645	5.81391516679176e-10	1.98345244591936e-08
COASY	-0.511633	4.51764	41.1196	5.93188567690062e-10	2.01980707298466e-08
PDLIM5	0.628887	8.71462	41.1611	5.94716002983779e-10	2.02112121858557e-08
SUSD6	0.466848	5.28078	41.0893	6.01280171933787e-10	2.0356150524397e-08
PSMG1	-0.545019	4.52695	41.0918	6.00614711553679e-10	2.0356150524397e-08
SHKBP1	-0.757326	3.22515	41.0812	6.03473360978951e-10	2.03914109341475e-08
SLBP	-0.395884	5.24666	41.0625	6.08533011738304e-10	2.05232104873113e-08
SSBP1	-0.49296	7.37691	41.056	6.10289607288099e-10	2.05433227882948e-08
NCLN	-0.654858	3.93073	41.0395	6.14816966367462e-10	2.06564501072149e-08
LAPTM4B	-0.481773	5.79135	41.0322	6.16825447439362e-10	2.06846806294722e-08
MAML2	0.679766	6.16378	41.0673	6.26112312709914e-10	2.09564170299466e-08
MRPS14	-0.457777	4.44425	40.9779	6.31988917098534e-10	2.11131995587672e-08
COMMD7	-0.455057	5.44418	40.9532	6.39005948369079e-10	2.13074186851656e-08
GJB5	-1.85231	1.2849	40.9638	6.5550484441292e-10	2.1771133897108e-08
TOR3A	-0.719018	3.47051	40.893	6.56460835288337e-10	2.1771133897108e-08
CYP27B1	1.19374	3.58877	41.0272	6.566014628406e-10	2.1771133897108e-08
AC099791.2	0.868156	1.77604	40.8507	6.69005591686708e-10	2.21409588904763e-08
ESRP2	-0.736747	2.63799	40.8022	6.83692799471537e-10	2.25848222153788e-08
AC022613.3	0.921342	0.773172	40.7963	6.85474183566315e-10	2.26015007341251e-08
AC044849.1	0.667746	4.57856	40.8017	6.8941801780931e-10	2.26892851734789e-08
BCLAF1	0.455033	6.39972	40.7758	6.91791316475908e-10	2.2725152225459e-08
ZNF436	0.945723	1.76389	40.6704	7.25222018946985e-10	2.37792241990284e-08
WNK2	1.01327	3.01144	40.7228	7.31253945137305e-10	2.39326845704272e-08
XRN1	0.518667	5.67193	40.6478	7.32615913445959e-10	2.39330209658195e-08
CSF3	1.74419	3.43847	40.771	7.39035472766303e-10	2.40982727086559e-08
LRIF1	-0.604956	4.24712	40.6174	7.42634077905489e-10	2.41711010724165e-08
PSMD3	-0.590409	5.42033	40.5841	7.53813320324315e-10	2.44899424764446e-08
TMEM263	0.555506	4.80426	40.5748	7.56945614241478e-10	2.45466649189737e-08
PGAP1	0.827083	2.54504	40.5605	7.61822231249615e-10	2.46596424616192e-08
CXCL3	1.34623	10.2286	40.6086	7.94485267100994e-10	2.56699929549091e-08
FGF22	1.61564	-0.83838	40.4547	7.98784135224407e-10	2.57618795961445e-08
TUBA1B	-0.497978	7.88195	40.4363	8.05418272736313e-10	2.59286107946712e-08
UNC93B1	-0.676461	3.50948	40.3403	8.40830188329412e-10	2.70080461175046e-08
AL118516.1	0.768047	4.3742	40.396	8.41999404544365e-10	2.70080461175046e-08
DMKN	-0.531521	6.60363	40.2695	8.67961710373893e-10	2.77904702420979e-08
SEPHS1	-0.440292	4.13415	40.2318	8.82753201741415e-10	2.82130472744287e-08
AC025259.3	1.80855	-0.447894	40.1934	9.04210787784834e-10	2.88467679432762e-08
TBCB	-0.451483	5.76793	40.1211	9.27676858627257e-10	2.95421698900256e-08
AFTPH	0.595904	5.72765	40.1277	9.30430786450292e-10	2.95766741559944e-08
RNF103	0.521148	4.03835	40.0999	9.36531815734642e-10	2.97172622390638e-08
AL096712.2	1.53463	-1.00492	40.0866	9.42155925999343e-10	2.98422411909559e-08
GALM	1.29649	0.425316	39.9994	9.79758360111793e-10	3.09778598645346e-08
BAX	-0.584013	6.1983	39.9534	1.00086291269816e-09	3.15887321430189e-08
AGPAT5	-0.729505	3.71814	39.9238	1.01357353872803e-09	3.19329770048373e-08
ADO	-0.602937	2.8522	39.8755	1.03579213039001e-09	3.25750185802584e-08
THAP5	-0.614283	3.63137	39.8556	1.04509676840732e-09	3.28093676975532e-08
NUMA1	0.444267	4.96334	39.8014	1.07083099082002e-09	3.35577584486006e-08
DTYMK	-0.73726	3.80332	39.7914	1.07567170492282e-09	3.36498996596529e-08
POP7	-0.40788	4.88729	39.726	1.10773432418862e-09	3.45917882611705e-08
AC026894.1	1.10848	1.07608	39.707	1.11725727245428e-09	3.48277416656259e-08
WDR41	-0.475329	3.9089	39.6798	1.13098085904552e-09	3.51935801234796e-08
AC003101.2	0.916901	2.71759	39.6717	1.14355350425087e-09	3.55223830636245e-08
TST	-0.718732	3.41341	39.6482	1.14713566966279e-09	3.55712507303842e-08
PKD1	-0.621558	4.39881	39.5844	1.18052124927237e-09	3.65424986706582e-08
EWSR1	0.430576	5.79724	39.5732	1.18650104336322e-09	3.66635034446581e-08
RASGEF1B	0.803477	5.98311	39.6652	1.1916098432214e-09	3.67572193102406e-08
ZBTB8OS	-0.563377	4.66766	39.5494	1.19925552433075e-09	3.68646151281253e-08
EEF1AKMT1	-0.775674	2.72371	39.5507	1.19854301331999e-09	3.68646151281253e-08
MAPK8IP1	0.851248	3.19299	39.5356	1.22038179025028e-09	3.74490120938847e-08
RPS20	0.351843	7.46246	39.4549	1.25129288914371e-09	3.83311278463295e-08
CXCL13	1.7181	-0.546657	39.4406	1.25937738515234e-09	3.84502540125756e-08
NAA20	-0.522557	6.44951	39.4404	1.25952486881813e-09	3.84502540125756e-08
AL731571.1	1.74543	0.0404952	39.4171	1.28295672314886e-09	3.90981613426398e-08
MIR99AHG	1.14705	2.02107	39.3826	1.30514948264579e-09	3.97061456009043e-08
CFAP69	1.12286	1.04394	39.3288	1.32437392690612e-09	4.02218949396223e-08
PPIC	-0.575592	5.47318	39.3246	1.32683332799138e-09	4.02275871668073e-08
NT5C3B	-0.422838	5.50406	39.3059	1.33806640049347e-09	4.04988097216022e-08
TRA2A	0.573604	6.61577	39.2976	1.34762969959885e-09	4.07186543704731e-08
CSK	-0.636482	4.59696	39.2647	1.36311582753164e-09	4.11120871240517e-08
VPS25	-0.465585	5.61485	39.2611	1.36529465881297e-09	4.11120871240517e-08
COMTD1	-0.480829	5.04926	39.2266	1.386698627098e-09	4.1685714586413e-08
PFN1	-0.488018	9.38843	39.2039	1.40095244344401e-09	4.20428202773215e-08
VKORC1L1	-0.607191	3.66292	39.1952	1.40644383788965e-09	4.21362006661154e-08
ATP6V0B	-0.452663	7.56578	39.185	1.41288319630221e-09	4.21741363164948e-08
NFKB1	0.602262	6.00909	39.2123	1.41208144587009e-09	4.21741363164948e-08
CBR1	-0.799905	4.2458	39.2392	1.41485581000779e-09	4.21741363164948e-08
AC025263.1	1.24274	1.88633	39.1968	1.43026175438494e-09	4.25617052489743e-08
FKBP1B	-0.997913	2.33915	39.1476	1.43688659679443e-09	4.26871041658426e-08
MAP3K8	0.921193	7.9598	39.2296	1.46316475792777e-09	4.33949668406519e-08
RIF1	0.438856	6.05519	39.0942	1.47184795888562e-09	4.35067445075606e-08
RNF19A	0.699128	6.90398	39.1812	1.46947836516524e-09	4.35067445075606e-08
CRLS1	-0.494545	4.1343	39.0688	1.48879501278927e-09	4.39343408274114e-08
TMEM187	-0.835393	2.44789	39.0368	1.5104327748873e-09	4.4498706675798e-08
MLLT6	0.367976	4.93007	38.9292	1.58545775053635e-09	4.66314201511572e-08
STOML2	-0.431103	6.42154	38.8579	1.63716702800632e-09	4.80724368124044e-08
MRPS28	-0.51123	4.51729	38.8391	1.65113192234909e-09	4.84022215515116e-08
INTS6	0.654084	4.65845	38.8351	1.66847124917844e-09	4.88296726247166e-08
TNFRSF10B	0.549453	6.23421	38.7959	1.68362159738118e-09	4.91917557809094e-08
YIF1B	-0.560738	4.52169	38.6809	1.77319080854308e-09	5.17234208501876e-08
ZSCAN32	-0.94742	1.30026	38.6712	1.78101069147961e-09	5.18660778015428e-08
TRADD	-0.599607	4.59152	38.6357	1.80975755472692e-09	5.26166950147698e-08
IL1A	1.62079	0.521413	38.6519	1.81317569398356e-09	5.26296538322507e-08
TXNDC5	-0.534245	4.74366	38.599	1.83997158706317e-09	5.33200276931923e-08
PTGR1	-0.610381	4.84334	38.5561	1.87594355300527e-09	5.42736218129271e-08
SMIM4	0.57436	5.1736	38.5001	1.92392914405236e-09	5.55711083598549e-08
TMEM213	1.61779	1.75773	38.574	1.95189124969405e-09	5.62869486434573e-08
MAZ	-0.528868	5.66839	38.4444	1.9728655570667e-09	5.67992805746715e-08
LMBRD1	0.394242	5.54597	38.4116	2.00230913919969e-09	5.75533857445937e-08
LINC01550	1.4259	-0.392797	38.3938	2.01845233135057e-09	5.79233662542838e-08
AVEN	-0.687696	3.13903	38.3719	2.03856539231604e-09	5.84058880847052e-08
ZNF48	-0.776638	2.72148	38.3354	2.07239679664425e-09	5.92792531201666e-08
AC011446.2	0.895289	1.3289	38.3222	2.08480917294544e-09	5.95381148647935e-08
CIC	0.429524	4.10449	38.3021	2.1038006341917e-09	5.99837262946832e-08
PSMA5	-0.470677	6.65819	38.2514	2.15259601207211e-09	6.11779534345887e-08
TIMM8B	-0.455705	6.01733	38.2539	2.15009651257983e-09	6.11779534345887e-08
UBE2F	-0.467863	4.20638	38.246	2.15779816255374e-09	6.12275228624623e-08
GEM	1.23923	3.75228	38.3067	2.21779980124465e-09	6.26289685499805e-08
ZNF623	-0.725797	2.27817	38.187	2.21616379231177e-09	6.26289685499805e-08
MT-ND4	0.536415	11.4575	38.1968	2.21220959372735e-09	6.26289685499805e-08
ERN1	0.610749	5.44175	38.1881	2.23682206524394e-09	6.30655596930084e-08
PGLS	-0.497729	6.70664	38.1481	2.25541375233828e-09	6.34886421286195e-08
TMEM179B	-0.488264	5.64346	38.1277	2.27626326968035e-09	6.3973837226921e-08
LZIC	-0.540832	4.45453	38.0985	2.30650798929807e-09	6.46187190799234e-08
TMEM267	-0.491441	4.96556	38.1001	2.30487867786029e-09	6.46187190799234e-08
GAS6	-0.878534	5.35571	38.1903	2.31924218273009e-09	6.48728311017678e-08
LAMTOR1	-0.477604	5.90663	38.0684	2.33813936798591e-09	6.52982581223321e-08
TSPOAP1	1.30342	0.886182	38.0393	2.3691167898582e-09	6.60591840649279e-08
CALCB	-2.33137	1.95775	38.1413	2.38296354355498e-09	6.63408058210448e-08
VMP1	0.531604	9.51578	37.9786	2.43502670067337e-09	6.7683803394227e-08
NFIX	0.481391	6.02439	37.9631	2.45219793078748e-09	6.80542579349893e-08
AMMECR1	-0.922174	2.28819	37.9069	2.5152583067548e-09	6.96950916735531e-08
AC012181.1	1.22427	0.528413	37.8874	2.53754182204248e-09	7.0202680470444e-08
PPIL1	-0.880293	2.59522	37.8518	2.57881483594575e-09	7.12332222858898e-08
GTF2H5	-0.556241	5.64858	37.8465	2.5849458575603e-09	7.12913572491632e-08
ASF1A	-0.679234	3.31144	37.833	2.6008000200009e-09	7.16170531168521e-08
SCAANT1	1.62096	-0.462819	37.8142	2.62302863960603e-09	7.21169954858142e-08
VKORC1	-0.393468	5.96618	37.767	2.67960238994318e-09	7.35582014206727e-08
HNMT	0.703006	4.56295	37.801	2.68963580660027e-09	7.37193368292018e-08
AGR2	1.67999	0.620053	37.7893	2.70811408630627e-09	7.41110788441095e-08
TANGO2	-0.847923	2.6034	37.7289	2.72622269254321e-09	7.44915107934725e-08
ZCCHC17	-0.505162	5.11599	37.7144	2.74416317190683e-09	7.47996388915989e-08
AC073320.1	1.21799	-0.192829	37.7096	2.75017310055523e-09	7.47996388915989e-08
CD63	-0.428132	9.42874	37.7118	2.74739383407048e-09	7.47996388915989e-08
POP4	-0.601821	3.86486	37.6731	2.79599875369373e-09	7.59293771977013e-08
AC092803.1	1.01075	3.57625	37.7179	2.85770481698631e-09	7.74862503668599e-08
MRPL34	-0.461707	5.28036	37.5996	2.89058225795592e-09	7.82578737910817e-08
AC092756.1	1.10017	0.405811	37.5464	2.96103761485006e-09	8.00429496313513e-08
MTERF3	-0.768241	2.47723	37.5425	2.96635141477837e-09	8.0064356936076e-08
AXIN2	1.12831	0.625132	37.523	2.99260145145493e-09	8.064992587437e-08
RPL34	0.349008	12.7214	37.5135	3.00559650904693e-09	8.08770391932901e-08
Z93930.2	0.576997	3.1845	37.4966	3.02864447191911e-09	8.13735645216992e-08
YIF1A	-0.586734	6.16892	37.5031	3.0395285197772e-09	8.15422605623866e-08
NLN	-0.69816	3.17581	37.4801	3.05139469953766e-09	8.17367542360269e-08
DCTPP1	-0.620429	5.0454	37.4745	3.07121632905554e-09	8.21434385532588e-08
SERPINB6	-0.441451	5.80557	37.4591	3.08047762584524e-09	8.22668730666906e-08
HNF1A-AS1	1.39257	-0.834689	37.461	3.14470134419652e-09	8.38555451812404e-08
RER1	-0.485881	5.92776	37.3669	3.21191750737363e-09	8.55191148655001e-08
CCDC74A	1.55758	-0.408108	37.3561	3.22777640980608e-09	8.56836718321237e-08
TTC25	1.81783	-0.702241	37.357	3.22635057486564e-09	8.56836718321237e-08
PPTC7	0.631711	5.93788	37.3562	3.29339425993401e-09	8.72946688119635e-08
NQO1	-1.03389	2.63354	37.3313	3.3207132349546e-09	8.7887217545749e-08
PAGR1	-0.604442	4.20979	37.2802	3.34068351174361e-09	8.82837944163171e-08
PRR5	-0.586475	3.60036	37.2562	3.37728566520304e-09	8.91180625753876e-08
YY1AP1	0.439278	4.58564	37.2296	3.41828698997232e-09	9.00657581018599e-08
KEAP1	-0.596191	3.93113	37.2179	3.43640276683808e-09	9.04085399548811e-08
SSNA1	-0.602076	5.81753	37.2223	3.45451857679602e-09	9.07503055204012e-08
GFAP	1.81386	0.546841	37.2578	3.46636667899921e-09	9.08443696666584e-08
CALM3	-0.433785	5.17442	37.1975	3.46836066275054e-09	9.08443696666584e-08
AL359880.1	1.29383	-0.167461	37.1824	3.49220383115758e-09	9.13337681454594e-08
JUN	0.84199	10.4945	37.2661	3.53391993265115e-09	9.21763292609359e-08
TP53I13	-0.491182	4.4334	37.1556	3.5348315581258e-09	9.21763292609359e-08
SNHG32	0.574988	6.37983	37.1542	3.56792840185794e-09	9.29025592401423e-08
CHMP4A	-0.395569	5.79665	37.1303	3.57578466381453e-09	9.29704012591777e-08
PKN1	-0.608529	5.32737	37.134	3.59186826754611e-09	9.32360693111244e-08
PAK3	0.909977	2.30025	37.1175	3.59653424486038e-09	9.32360693111244e-08
KCNK5	0.959176	3.36343	37.1716	3.62041489235526e-09	9.37179328714069e-08
HMGB4	1.5713	-1.06325	37.3146	3.69739189939412e-09	9.55708335338281e-08
RAN	-0.36267	8.46856	37.047	3.71351128369952e-09	9.58475667480812e-08
STN1	-0.578761	4.03314	37.0335	3.73627961304141e-09	9.62948571011809e-08
CDC20B	1.88032	-0.811991	37.0267	3.74807276442055e-09	9.63252931586724e-08
STC2	-0.982231	4.2883	37.1248	3.75378133285237e-09	9.63252931586724e-08
LINC01615	-1.2018	1.77376	37.0301	3.74838698638551e-09	9.63252931586724e-08
NEURL3	0.762664	5.84168	37.053	3.85844565725178e-09	9.88677840916063e-08
AC245407.2	1.03199	2.02038	36.9391	3.89989988325192e-09	9.97855886312983e-08
AC011092.3	1.56267	-1.06089	37.5362	3.94701274133178e-09	1.00845321209265e-07
NOCT	1.17233	3.972	37.0205	3.95536869950584e-09	1.00913196244165e-07
TGM5	1.52548	1.64313	36.888	4.1430199916882e-09	1.0554865032062e-07
TCTN2	1.08635	0.736399	36.7821	4.18805122713494e-09	1.06542579062717e-07
OBP2B	1.3746	2.86547	36.8719	4.22724250020567e-09	1.07385302307951e-07
AC004982.1	1.1081	0.431139	36.7514	4.2467341965008e-09	1.07725896394331e-07
BICDL2	-0.476625	5.49381	36.7393	4.27023031634466e-09	1.07975103598414e-07
SOCS1	0.762109	4.25673	36.7985	4.28151053325943e-09	1.07975103598414e-07
CIAO2B	-0.356692	6.88457	36.7306	4.28704946513528e-09	1.07975103598414e-07
TMEM191B	0.972474	2.12143	36.7307	4.28687741698386e-09	1.07975103598414e-07
AL008635.1	1.47683	-0.74638	36.7351	4.27834257297284e-09	1.07975103598414e-07
PLPBP	-0.469635	4.22582	36.6839	4.37913070238564e-09	1.10137625307443e-07
USP54	0.981316	5.55248	36.7821	4.40565650771114e-09	1.10647594504303e-07
MAFG-DT	-0.97798	1.396	36.5984	4.55247243529924e-09	1.1417291351191e-07
ELF3	0.489624	10.1888	36.5912	4.56750978623698e-09	1.14251681426877e-07
AC116366.1	1.64421	1.11185	36.6593	4.56851860669994e-09	1.14251681426877e-07
GCH1	0.804905	3.67158	36.628	4.59382614901729e-09	1.14722546959803e-07
TMEM67	0.951345	1.31336	36.56	4.63278985998348e-09	1.15532644029391e-07
STARD13	-0.676853	3.0183	36.5209	4.71590231043163e-09	1.17439896355137e-07
AC008273.1	1.47976	-0.731047	36.5105	4.73823069047399e-09	1.17830214333613e-07
CITED4	0.734749	9.38278	36.5863	4.7687803988245e-09	1.18423598515549e-07
HRAS	-0.51904	4.96998	36.4929	4.77622851182983e-09	1.1844243981857e-07
COX5A	-0.367219	7.15004	36.4612	4.84549400192301e-09	1.19992051465803e-07
SLC38A1	-0.519878	6.18299	36.4362	4.90091983938239e-09	1.21195093123051e-07
ME1	-1.26385	1.68022	36.4164	5.00568538135988e-09	1.2356169812325e-07
TMEM116	0.631989	3.41656	36.3876	5.01057829280999e-09	1.2356169812325e-07
ACOT13	-0.571177	3.7939	36.383	5.02103972491627e-09	1.2364746782944e-07
ODF3L1	1.6803	0.340634	36.401	5.03652783571582e-09	1.23856613693312e-07
NUP153	0.571012	5.09969	36.3147	5.17948543879794e-09	1.27048101566783e-07
C9orf135	1.79409	-0.794291	36.3142	5.18065793127851e-09	1.27048101566783e-07
EBNA1BP2	-0.588187	5.34957	36.3047	5.21194587440126e-09	1.27638608094258e-07
SDHAF1	-0.48033	3.87899	36.2789	5.26453453573789e-09	1.28748409516264e-07
RIPK2	0.737912	7.30762	36.3555	5.27946991823137e-09	1.28757981228932e-07
B3GALT5	1.04088	2.41563	36.3233	5.27855121237737e-09	1.28757981228932e-07
ERI3	-0.461298	4.63692	36.2339	5.3734532528167e-09	1.30869825714405e-07
PRKCQ-AS1	-1.01489	1.62384	36.1861	5.49160759369133e-09	1.33563741832278e-07
KMT2A	0.495404	7.09475	36.175	5.51947530527702e-09	1.34057379636811e-07
TFRC	-0.589598	4.62204	36.1605	5.55602333753573e-09	1.34760204403298e-07
ATP6V0E1	-0.449941	8.35312	36.155	5.5701454931932e-09	1.34917915324868e-07
CLMP	-1.52439	1.65221	36.2041	5.59132173951034e-09	1.35061313396685e-07
ISCA2	-0.441244	4.58067	36.147	5.59034888172304e-09	1.35061313396685e-07
JPT2	-0.523781	4.43587	36.1316	5.62980242795104e-09	1.35805561020846e-07
RAB10	-0.383759	6.62265	36.0957	5.72250821065455e-09	1.3785405493585e-07
G0S2	1.90769	8.8201	36.1923	5.76794668063393e-09	1.38571592845732e-07
BCL6	0.536932	5.90881	36.0784	5.76784218182984e-09	1.38571592845732e-07
CHMP1B	0.539015	6.21332	36.0762	5.78342409797374e-09	1.38755158643256e-07
HSPA1L	1.9514	0.388944	36.1313	5.83659089995719e-09	1.39652268208976e-07
FUS	0.368669	7.415	36.0552	5.82891955838809e-09	1.39652268208976e-07
TRIB3	-1.12537	4.33865	36.1483	5.86757273659235e-09	1.40204106442786e-07
NDUFS6	-0.400882	6.82175	36.0339	5.88589237699395e-09	1.40452305157756e-07
RASSF10	1.77301	0.265684	36.0633	5.92615128952676e-09	1.41222657782451e-07
CCM2	-0.670783	3.47961	35.9961	5.98816979012642e-09	1.42508782666638e-07
MTHFS	-0.538042	4.93618	35.9833	6.02316879107154e-09	1.43149297469413e-07
METTL2A	-0.527854	3.49128	35.9365	6.15288618830523e-09	1.46036196850043e-07
RPL12	0.350515	12.537	35.9313	6.1675753503261e-09	1.4618887436797e-07
FAXDC2	1.44753	1.09582	35.9357	6.246439867286e-09	1.47860246377227e-07
SEPTIN11	-0.61029	4.82251	35.901	6.28034795895778e-09	1.48464407157952e-07
FAM168A	0.551474	3.22485	35.8768	6.32263851248817e-09	1.49264850002821e-07
LINC00472	0.791575	5.44174	35.9571	6.34250738097591e-09	1.49534534870252e-07
C15orf61	-0.461041	4.89202	35.8642	6.35908734131778e-09	1.49726064448634e-07
DMD	0.56927	4.7162	35.8349	6.44457206506066e-09	1.51537308079634e-07
PLCG1-AS1	1.16975	0.223288	35.7715	6.63361482794374e-09	1.55775575787231e-07
Z95114.4	1.43451	-0.282459	35.7502	6.69836918278989e-09	1.57087847351626e-07
EPB41L4A-AS1	0.501431	7.71899	35.7419	6.72355886034798e-09	1.5747001743561e-07
ACOT8	-0.53774	3.38818	35.7261	6.77240910840159e-09	1.58404591378281e-07
FYN	-1.05026	2.66452	35.7354	6.89482695495796e-09	1.60777554178759e-07
PBX3	-0.699727	2.14064	35.6848	6.90110364711718e-09	1.60777554178759e-07
MPZL3	0.518967	4.90403	35.6893	6.88680001605114e-09	1.60777554178759e-07
CCDC80	1.13736	3.48726	35.7815	6.92421846290014e-09	1.61104089492917e-07
TOR1A	-0.545567	4.07994	35.6735	6.93659049386237e-09	1.61180146042424e-07
NADK	-0.491047	4.21243	35.6568	6.98981249951053e-09	1.62203958212757e-07
WDR48	0.439995	4.25971	35.6192	7.11084234459292e-09	1.64796563551521e-07
NOSTRIN	1.23411	0.973675	35.5856	7.22048820837818e-09	1.67118907473914e-07
EMC6	-0.464605	5.82293	35.5827	7.2299437780571e-09	1.67119300958589e-07
PSMB6	-0.441638	7.28458	35.546	7.35221851272881e-09	1.69623599454745e-07
AC009831.1	1.2138	0.747269	35.5444	7.35744518136473e-09	1.69623599454745e-07
TMEM107	0.85881	3.85497	35.6089	7.38999729186799e-09	1.70152525422386e-07
ATF3	0.933335	9.11894	35.6351	7.4074426977421e-09	1.70332701826262e-07
NQO2	-0.556372	4.10409	35.5208	7.43717856397306e-09	1.70794661029451e-07
BCAP31	-0.39257	6.68667	35.5167	7.45126717280562e-09	1.70896549950384e-07
TRAPPC4	-0.499685	4.69178	35.5129	7.4640022476997e-09	1.70967171795305e-07
PARK7	-0.341746	7.72807	35.4453	7.69783865811129e-09	1.76095518450282e-07
PTAR1	0.371913	4.8075	35.44	7.71683037241574e-09	1.76302191708378e-07
DENND4A	0.675369	4.45927	35.4479	7.80379518008691e-09	1.7805927507554e-07
GOLT1A	-0.990806	2.61017	35.4386	7.82150820893656e-09	1.78233750768894e-07
RPL26L1	-0.419906	5.63946	35.3969	7.86995581518996e-09	1.79107246354439e-07
TACO1	-0.74009	2.83081	35.389	7.89852843090128e-09	1.79526757891577e-07
GAS5	0.400655	9.14981	35.3758	7.9461028896861e-09	1.80145579724433e-07
TMEM106A	0.805105	2.7855	35.3761	7.94502611882161e-09	1.80145579724433e-07
YWHAB	-0.422543	7.7059	35.3692	7.97010340448808e-09	1.80458632838703e-07
COG3	0.494359	4.7125	35.3479	8.04800187944936e-09	1.81985536698691e-07
ZNF419	-0.759076	2.58379	35.3452	8.05809673397570e-09	1.81985536698691e-07
PIWIL1	1.38531	-0.97491	35.2938	8.2494926611153e-09	1.86070722366506e-07
RAD17	-0.550477	3.35968	35.2685	8.34541470787692e-09	1.87994800022479e-07
SPRYD7	-0.493088	4.16415	35.2612	8.3733545572322e-09	1.88384518158009e-07
RIC8A	-0.527566	4.81756	35.2129	8.55992848091095e-09	1.92093908343485e-07
NRIP3	0.910103	1.40001	35.2139	8.55605702526412e-09	1.92093908343485e-07
DPP3	-0.735746	2.74641	35.1426	8.83959971119424e-09	1.98118927197981e-07
LINC02014	1.38922	-0.109651	35.1132	8.95929080226092e-09	2.00041870043924e-07
BSPRY	-0.46695	5.43464	35.1148	8.95243632340107e-09	2.00041870043924e-07
TRMT112	-0.270741	7.4564	35.1174	8.94204415262179e-09	2.00041870043924e-07
CA9	1.88653	1.63694	35.1983	9.02471160772485e-09	2.01248795625159e-07
IQCG	1.00453	6.54396	35.1981	9.04025042433927e-09	2.01341728318681e-07
PLCE1	0.954221	1.9059	35.049	9.2259676972372e-09	2.05219829205128e-07
MRPL15	-0.540765	5.2423	34.9734	9.55058071308104e-09	2.1217387968107e-07
FBL	0.332809	6.71002	34.9665	9.58049657082326e-09	2.12571769778191e-07
CD14	1.2655	4.19183	35.0446	9.69922486048048e-09	2.1493676518106e-07
AL162377.1	0.671755	2.66968	34.9366	9.71262403169241e-09	2.14964651381432e-07
AC040970.1	0.937572	1.70459	34.923	9.77315454922816e-09	2.1603430018556e-07
LINC02652	1.91875	-1.09211	70.0212	9.83201336354005e-09	2.16840233540915e-07
RBX1	-0.3762	6.91654	34.9094	9.83410750781401e-09	2.16840233540915e-07
NAXE	-0.482571	4.79005	34.8894	9.92462053899537e-09	2.18292336973232e-07
C7orf50	-0.491099	5.29357	34.8898	9.92264464319963e-09	2.18292336973232e-07
AGGF1	-0.639547	3.62636	34.8556	1.00794201019714e-08	2.21147722832101e-07
ADSL	-0.557167	4.40498	34.856	1.0077273668036e-08	2.21147722832101e-07
RUVBL1	-0.633066	3.85519	34.8305	1.01959362542197e-08	2.23427286283681e-07
AP000708.1	1.45746	-0.137424	34.8225	1.02331357099213e-08	2.23727458629178e-07
AL135999.1	0.726906	1.75594	34.8221	1.02349057658214e-08	2.23727458629178e-07
BDH2	0.633	4.67091	34.8239	1.02916790996991e-08	2.24691085251878e-07
ARL6IP6	-0.512572	4.42176	34.7971	1.03529777125205e-08	2.25473337488178e-07
FBXL15	-0.421545	4.52764	34.799	1.03438759367219e-08	2.25473337488178e-07
GTF3A	-0.408453	5.85663	34.7813	1.04276495213118e-08	2.2674915481519e-07
AC009996.1	1.06642	0.129732	34.7794	1.04371716465819e-08	2.2674915481519e-07
EXOSC4	-0.426379	5.00595	34.7731	1.04671324215806e-08	2.26851902611774e-07
KCTD15	-0.916421	2.21757	34.773	1.04675253831368e-08	2.26851902611774e-07
CDK4	-0.428983	5.31453	34.7629	1.05158990460655e-08	2.27621648544786e-07
SEC24A	0.580014	4.97119	34.7455	1.06437834147715e-08	2.30108460490775e-07
AC018362.1	1.41535	1.62229	34.792	1.06759958712359e-08	2.30498462808661e-07
PUDP	-0.926997	1.59133	34.7275	1.06878593677799e-08	2.30498462808661e-07
LRRC26	1.62252	4.30107	34.8115	1.0792681340947e-08	2.32475931657917e-07
CKLF	-0.486062	4.54487	34.696	1.0843131705783e-08	2.32995740270138e-07
AC008764.8	0.871471	1.53067	34.698	1.0833239074907e-08	2.32995740270138e-07
TRIB1	0.494922	6.17424	34.689	1.08776997514079e-08	2.33455214301125e-07
DFFA	-0.443763	4.93536	34.6846	1.08997108839022e-08	2.33644407881807e-07
EGF	0.819645	2.82066	34.6793	1.09410485131098e-08	2.33964015668023e-07
ZNF335	0.585198	3.62174	34.6769	1.09385969253656e-08	2.33964015668023e-07
HIST1H2BE	1.31049	0.620056	34.6632	1.1007210312846e-08	2.35094892399579e-07
AC025811.1	1.41272	-0.402046	34.6331	1.1159744611841e-08	2.38065588068983e-07
SCLY	-0.847215	1.68468	34.6034	1.13127430822813e-08	2.41039024085287e-07
ATP13A4	1.53475	1.83849	34.6722	1.14112084391936e-08	2.42844779596589e-07
CCDC14	0.53113	4.5785	34.5681	1.14972373382744e-08	2.4438185391535e-07
IMPA2	-0.917168	3.38764	34.6121	1.15230739524387e-08	2.44637347004651e-07
SLC25A39	-0.484648	5.75726	34.5367	1.16637272401773e-08	2.47326891634227e-07
ARL5B	0.798875	5.51597	34.5436	1.20905133824919e-08	2.56070131519619e-07
TNNI3	1.72681	-0.843019	34.4518	1.21262955011467e-08	2.56521132787699e-07
AP003498.2	0.864572	5.95564	34.5319	1.21985225643107e-08	2.57741098476951e-07
ADAP1	-0.946318	2.17728	34.4108	1.23564418749895e-08	2.60766579068611e-07
SLMAP	0.426483	5.82549	34.3826	1.25170209340556e-08	2.63840919831416e-07
SNRPD1	-0.383145	6.96204	34.3794	1.25355128777024e-08	2.6391651725636e-07
HIKESHI	-0.419716	4.90217	34.3505	1.27028586254119e-08	2.67122107864066e-07
GGPS1	-0.633827	4.29893	34.3424	1.27498288701007e-08	2.67791779328592e-07
AC147067.1	-1.00372	1.52038	34.3279	1.28353416680433e-08	2.69268435514662e-07
PHGDH	-0.485636	5.70639	34.31	1.29408333165648e-08	2.71160230417866e-07
DDX6	0.401121	5.85152	34.2958	1.30256832884175e-08	2.72615541731348e-07
HYDIN	1.00041	0.339521	34.2874	1.30755755871587e-08	2.73336648578785e-07
AL627309.5	0.997063	2.53398	34.3156	1.3204950828639e-08	2.75715636051748e-07
C4orf48	-0.526981	5.96236	34.2512	1.32943459525507e-08	2.77255229017506e-07
BTG2	1.30052	5.26695	34.3339	1.34130544829212e-08	2.79401814911297e-07
THOC7	-0.411047	6.16335	34.2209	1.34809111701579e-08	2.80485326884625e-07
EMG1	-0.43759	5.26494	34.2023	1.35958860119788e-08	2.82545490291194e-07
MRPL38	-0.382543	5.22024	34.1685	1.38085197574429e-08	2.86627961108189e-07
SELE	1.77481	4.20202	34.2611	1.3870731060194e-08	2.87582159428332e-07
UBXN11	0.818093	2.42756	34.1074	1.42014180020283e-08	2.9409392648411e-07
PFN2	-0.519487	4.64372	34.1036	1.42261861806044e-08	2.94262678170305e-07
AC021269.3	1.34637	-0.28642	34.0942	1.42877578114312e-08	2.95191411679348e-07
TMEM167B	0.453655	4.91826	34.0912	1.43073798318125e-08	2.95252292892859e-07
ATXN7	0.451631	4.37725	34.0814	1.43715556049586e-08	2.96231389454478e-07
MLF1	0.832575	5.55541	34.1409	1.45381030947556e-08	2.99315876041562e-07
MFSD12	-0.657774	5.35568	34.054	1.48374576927733e-08	3.0512430419076e-07
EFHC1	0.620359	3.57589	34.0001	1.49181548511202e-08	3.05754806762396e-07
AC007952.4	0.912224	4.61523	34.0905	1.49199227969451e-08	3.05754806762396e-07
TSPO	-0.403912	8.3121	34.0017	1.49072856438078e-08	3.05754806762396e-07
PER2	1.1972	4.46551	34.048	1.52688943826531e-08	3.12544559467347e-07
ERFL	1.5552	-0.962739	38.2821	1.55590896944229e-08	3.18116907770731e-07
ADRM1	-0.387001	6.50087	33.9019	1.56060549239491e-08	3.1870912166487e-07
TEKT2	1.20393	-0.25838	33.8874	1.57104622856322e-08	3.20471711093782e-07
SLC6A7	0.996267	1.00297	33.8623	1.5892522500827e-08	3.23812431990382e-07
RBM5-AS1	1.09484	0.794123	33.848	1.59972791429212e-08	3.25572212074209e-07
MAP3K1	0.458054	4.62303	33.8402	1.60546179372729e-08	3.26364024336802e-07
AC004231.1	1.31652	0.979329	33.8257	1.62267725064242e-08	3.29485360090307e-07
TUBG1	-0.592791	3.89878	33.8137	1.62515258580805e-08	3.29609984929179e-07
NDUFAF3	-0.392217	6.15989	33.8076	1.62972209127917e-08	3.30158573777907e-07
HERC1	0.418209	4.94339	33.7706	1.65762978865032e-08	3.35428491861058e-07
MED15	0.42869	5.74601	33.7602	1.66556868400879e-08	3.36650218254106e-07
RAD50	-0.513374	4.81502	33.7481	1.67483519429301e-08	3.38137194414504e-07
KALRN	0.777264	2.53712	33.7445	1.67764650615112e-08	3.38319009543414e-07
PIGR	0.777309	8.60535	33.746	1.73644797126951e-08	3.49778700560842e-07
COA3	-0.438725	4.76773	33.6603	1.74383721524077e-08	3.50725777748838e-07
METTL23	-0.492218	4.53513	33.6587	1.74511131930829e-08	3.50725777748838e-07
ETV3	0.46602	4.4454	33.6346	1.76456285372566e-08	3.54232991928192e-07
AP001020.3	1.18238	-0.251944	33.6126	1.78249429134077e-08	3.57427450990709e-07
MAPT-AS1	1.56413	-0.682266	33.5958	1.7963235312445e-08	3.59793036699265e-07
RHOV	0.817873	6.93376	33.6615	1.81512977937049e-08	3.63149015520158e-07
DCAF13	-0.635411	4.62162	33.5856	1.82004332398785e-08	3.63635165133188e-07
GPR180	-0.625092	2.93475	33.5653	1.82166718328893e-08	3.63635165133188e-07
HOXA5	0.714972	4.12448	33.5964	1.82657739556555e-08	3.63809347511595e-07
CORO1B	-0.400469	5.28311	33.5594	1.82664921460413e-08	3.63809347511595e-07
MRPL27	-0.515047	5.11862	33.5289	1.85241730000151e-08	3.6852697431266e-07
RNF130	-0.403477	4.67594	33.4802	1.8944117880835e-08	3.76458531086493e-07
ZFP36	0.993279	9.14021	33.5671	1.90185127060245e-08	3.77513212974069e-07
ANKRD11	-0.428435	6.63099	33.465	1.90769837692555e-08	3.78249803604074e-07
CCDC57	0.474848	4.70996	33.4581	1.91372223065354e-08	3.79019751856282e-07
H2AFY2	-0.622334	3.61015	33.4422	1.92784824838599e-08	3.81390850122037e-07
AC011379.1	0.948689	0.869495	33.4332	1.93578383726091e-08	3.82533355162296e-07
HMGCS1	0.62307	6.34641	33.4732	1.94010094813077e-08	3.82959056717986e-07
AL021878.2	1.12602	0.791495	33.407	1.95931937575237e-08	3.86321925023067e-07
ZNF853	-0.734457	2.24913	33.3292	2.03068276857116e-08	3.99947375976874e-07
MYBPC1	1.80208	1.3785	33.3966	2.04542085470104e-08	4.02402462814852e-07
CLPP	-0.420385	5.5666	33.3039	2.05450225445856e-08	4.03740476331224e-07
ENDOU	1.66145	-0.933325	43.1508	2.06701439149846e-08	4.05748966916537e-07
PPP2R1B	0.42037	3.71384	33.282	2.07534379534362e-08	4.06932859804586e-07
AC090739.1	0.747404	1.8699	33.2648	2.09185377306018e-08	4.09716403825261e-07
NEDD8	-0.299455	7.1554	33.1787	2.17640952115043e-08	4.25772172586485e-07
AL606834.1	0.593894	4.09443	33.1765	2.17863768419381e-08	4.25772172586485e-07
ABHD6	-1.07557	0.582677	33.1584	2.19681681365054e-08	4.28851582166444e-07
PEX13	0.487677	5.50271	33.1288	2.22699536395574e-08	4.34264095971369e-07
PSMB5	-0.421538	7.01613	33.0599	2.29885110887037e-08	4.47782813351583e-07
THAP9-AS1	0.479885	5.23061	33.0458	2.31382404317678e-08	4.50204049543826e-07
TMEM60	-0.475429	3.70479	33.0227	2.33858198403998e-08	4.54521763001228e-07
CYREN	-0.722045	3.71561	33.0184	2.36240494954005e-08	4.58146134025805e-07
TUT7	0.39003	5.71904	33.001	2.36208109664585e-08	4.58146134025805e-07
AC096564.1	1.04704	1.46582	32.9064	2.46739536385013e-08	4.77765759051366e-07
GEMIN7	-0.645287	3.50224	32.905	2.46896910387439e-08	4.77765759051366e-07
POLDIP2	-0.462354	4.82407	32.9026	2.47170692278165e-08	4.77773392737685e-07
TRIM7	-1.25522	0.319891	32.8854	2.49135538729366e-08	4.81046221236876e-07
LZTFL1	0.624115	2.87958	32.8805	2.49701545821611e-08	4.8161389654874e-07
TMEM242	-0.424689	4.69279	32.873	2.50569309382942e-08	4.82761718382413e-07
POLD4	-0.44603	5.56297	32.8624	2.51790175186531e-08	4.84586613244861e-07
CFAP70	1.09657	1.31634	32.8396	2.54457107484501e-08	4.89187572760106e-07
ARHGAP4	1.22792	-0.164098	32.8356	2.54925133474315e-08	4.89555793199156e-07
EIF2B3	-0.497429	3.87712	32.8138	2.57501344903454e-08	4.93432771954606e-07
OTUD4	0.38952	4.93449	32.8143	2.57444372959116e-08	4.93432771954606e-07
BLVRB	-0.486951	7.24639	32.7986	2.59311840408249e-08	4.96364913110103e-07
TBC1D16	-0.592507	3.11312	32.7877	2.60621543018016e-08	4.98174652057387e-07
ETHE1	-0.517395	6.79032	32.7869	2.60820005906019e-08	4.98174652057387e-07
LRRC20	-1.49276	0.630483	32.7782	2.61762145464795e-08	4.99435403836171e-07
DDX17	0.281897	7.85006	32.7503	2.6515398341743e-08	5.05362371408935e-07
ADAM15	-0.523841	5.09301	32.702	2.71130896470465e-08	5.16198242247963e-07
ANKRD10	0.554573	6.68751	32.6986	2.74469487788587e-08	5.21993206314149e-07
NFKB2	0.457036	6.10965	32.6667	2.75584469262304e-08	5.23551353300253e-07
PSMD4	-0.323815	6.2678	32.651	2.77592616576733e-08	5.25674317551619e-07
ENPP3	1.55016	-0.871046	32.6531	2.77322730640611e-08	5.25674317551619e-07
UBL3	0.428848	4.99856	32.6541	2.77197509467856e-08	5.25674317551619e-07
PDE4B	0.592621	8.70657	32.6747	2.7957816590522e-08	5.28304269532319e-07
GSDMD	-0.568636	5.05056	32.6401	2.79300551277824e-08	5.28304269532319e-07
SKIL	0.557152	5.69411	32.6462	2.79923755595322e-08	5.28393391958505e-07
HOMER3	-0.418983	5.19259	32.6135	2.82431933897919e-08	5.31993598042186e-07
RPS11	0.288271	10.0285	32.615	2.82245888919019e-08	5.31993598042186e-07
HIPK1	0.467837	4.7459	32.6084	2.8310592733635e-08	5.32153820176677e-07
SEMA3G	1.97369	-0.443217	32.6543	2.83118094773766e-08	5.32153820176677e-07
Z82215.1	0.624435	4.91033	32.6396	2.83868247525056e-08	5.32998005374194e-07
SEL1L3	-0.948942	2.41639	32.5985	2.85846682261471e-08	5.3614421145356e-07
PACC1	-0.575058	2.91336	32.559	2.89627095896707e-08	5.41513976763157e-07
CCT7	-0.368897	6.36046	32.5608	2.8939359450952e-08	5.41513976763157e-07
SUMO4	0.772653	2.83617	32.5608	2.89626237272581e-08	5.41513976763157e-07
STAT5A	0.406653	5.02593	32.5348	2.92884837032882e-08	5.47027312711415e-07
MRPL35	-0.586744	3.62736	32.5121	2.95974669257952e-08	5.52215752779905e-07
PXK	-0.53293	3.56968	32.5074	2.96620097564225e-08	5.52837415523385e-07
AP1S1	-0.469707	5.67048	32.4237	3.08300806770936e-08	5.74003584088979e-07
SLC27A4	-0.959014	2.70562	32.4555	3.08712522211988e-08	5.74166377971162e-07
SNRPE	-0.355885	7.14946	32.3947	3.12468836795876e-08	5.80015526529339e-07
PIK3C2G	1.11441	4.34423	32.4838	3.12512601552575e-08	5.80015526529339e-07
MRPL52	-0.347172	6.79023	32.3884	3.13368506272256e-08	5.8099505466561e-07
SMIM27	0.613855	3.04697	32.3846	3.13922354522259e-08	5.81413097193632e-07
MGARP	-1.4265	-0.0317639	32.3623	3.171711681264e-08	5.86816374383076e-07
NIPAL3	-0.542818	3.66354	32.3517	3.18733223719059e-08	5.8909086212627e-07
PTRH1	-0.532991	4.36873	32.3441	3.19856192501114e-08	5.90549921212171e-07
ESRRA	-0.499578	5.25219	32.3399	3.20482416523468e-08	5.91089756975472e-07
ADPRHL2	-0.434584	4.67452	32.3244	3.22776243830432e-08	5.9470095455376e-07
TMEM230	-0.404267	5.77029	32.3145	3.24263749978895e-08	5.96820577663857e-07
HIST1H2BC	0.895268	5.68803	32.3866	3.26465870809158e-08	6.00249710129486e-07
TSC22D2	0.763905	5.52209	32.3205	3.34713384562796e-08	6.14775434343244e-07
EFNA5	-0.776063	5.01928	32.3118	3.35202049405611e-08	6.15034972722876e-07
TXNDC17	-0.389971	6.13238	32.2372	3.36058752389894e-08	6.15968557951911e-07
G6PD	-0.63938	3.68494	32.2155	3.39448592108978e-08	6.21538445902955e-07
BIRC2	0.409038	6.56638	32.1835	3.44502679037412e-08	6.30140954032687e-07
TRIM29	0.662735	4.42965	32.2119	3.45604247484006e-08	6.31503488746318e-07
FAM136A	-0.422358	4.96814	32.1543	3.49184049300528e-08	6.36075388571518e-07
SELENOT	-0.391341	5.84365	32.1557	3.4896051590906e-08	6.36075388571518e-07
GTPBP1	0.432697	4.52233	32.1564	3.4885325793674e-08	6.36075388571518e-07
FLAD1	-0.582745	3.40892	32.146	3.50529714182926e-08	6.378704130856e-07
RFTN2	1.63581	0.102041	32.1687	3.5155832762304e-08	6.39085395163609e-07
HSPA5	0.876417	8.5845	32.2167	3.52824651014276e-08	6.40729566241925e-07
TXNDC9	-0.510331	5.11031	32.1231	3.54265231840518e-08	6.42686495386088e-07
VLDLR-AS1	-1.14225	0.85658	32.1071	3.56897282688427e-08	6.46798698800542e-07
GTPBP6	-0.415989	5.11734	32.0613	3.64527423655776e-08	6.59951182336317e-07
AC127537.1	1.30278	-0.524835	32.0562	3.65402787109039e-08	6.60860239893017e-07
COPZ1	-0.325733	6.2683	32.0448	3.6731950849529e-08	6.6364889973649e-07
KDM5C-IT1	1.14156	0.102792	32.0246	3.70778306737476e-08	6.69215157909659e-07
GALE	-0.673119	3.78348	32.0245	3.716434916007e-08	6.70093651963543e-07
IFRD2	-0.478658	5.52728	31.971	3.80089652167357e-08	6.84625369407449e-07
ASAP2	-0.707036	3.36201	31.9692	3.80694382527004e-08	6.85017757827555e-07
SCAMP2	-0.462293	5.58495	31.9587	3.82252528760113e-08	6.87123175048382e-07
COL19A1	1.39837	-0.861245	31.9159	3.89898563761201e-08	7.00156589245012e-07
DUXAP8	-0.834548	3.30068	31.9355	3.92064602250824e-08	7.03332912609229e-07
CCNY	-0.456524	4.46027	31.8982	3.93102724442562e-08	7.04481461435223e-07
RNF183	0.963687	2.6094	31.8918	4.03162886656931e-08	7.21779784746979e-07
HCAR2	1.26447	6.37636	31.8975	4.09798123300579e-08	7.32917734460612e-07
MRPS36	-0.34811	5.85561	31.8037	4.10702320494098e-08	7.33053960349646e-07
LGALS2	-1.36479	2.66082	31.8832	4.10468664526681e-08	7.33053960349646e-07
MRPL40	-0.477607	5.15046	31.7996	4.11478940972385e-08	7.33700516501214e-07
CADM2	1.61195	-0.534714	31.7938	4.12586526926764e-08	7.34935316475381e-07
PYROXD2	1.1495	2.13698	31.7835	4.228517196163e-08	7.524635726157e-07
SLC9A1	0.442212	3.89735	31.7356	4.23855700473438e-08	7.52737114602075e-07
GPC1	-0.679412	3.19309	31.7356	4.23852761563803e-08	7.52737114602075e-07
COL1A1	0.799158	2.74778	31.7361	4.24597041000527e-08	7.53192233636441e-07
MRPS7	-0.424077	5.31436	31.73	4.24962747883658e-08	7.53192233636441e-07
MRPL3	-0.430006	5.68464	31.7261	4.25722826119624e-08	7.53784835927406e-07
RGCC	0.960578	6.00763	31.7996	4.28093975919328e-08	7.56746873232868e-07
SERTAD1	0.721363	5.82237	31.7784	4.28250517891864e-08	7.56746873232868e-07
ELF5	0.962093	4.97957	31.7871	4.30243609703669e-08	7.59510802932519e-07
KHDC4	0.426825	5.46702	31.6906	4.32783753326752e-08	7.63233977729429e-07
CSRNP3	1.47566	1.03375	31.7146	4.36771414125566e-08	7.69499966020623e-07
UFD1	-0.46063	5.68857	31.6531	4.40369861314603e-08	7.75068465649737e-07
ACBD6	-0.513377	4.56647	31.6381	4.43445839991729e-08	7.79423106432397e-07
PLSCR3	-0.488561	4.79784	31.6367	4.43724438768698e-08	7.79423106432397e-07
FOXN3	0.554924	3.97225	31.6267	4.45780112524407e-08	7.82257945724197e-07
TMC4	0.489029	4.69605	31.6236	4.46432931381545e-08	7.82627869608083e-07
LIN37	-0.503503	3.09214	31.6154	4.48119613852968e-08	7.84807703549026e-07
NF2	-0.501242	4.37305	31.5836	4.54787195153016e-08	7.95697833733133e-07
PPP3CB-AS1	0.97401	1.78214	31.5651	4.58696029797097e-08	8.01744511706555e-07
AGPAT2	-0.698377	4.76762	31.6063	4.60181357451445e-08	8.03547447242139e-07
RPS27L	-0.401154	7.58966	31.5162	4.69211390273401e-08	8.18508066618803e-07
ARHGAP26	0.652636	5.68472	31.562	4.70706130513859e-08	8.2030735697622e-07
AL021807.1	1.3704	-0.310061	31.5041	4.71858892481744e-08	8.21507723724853e-07
AC008549.2	1.22499	-0.681887	31.4918	4.74555137046995e-08	8.25390300250893e-07
FAM241B	-0.597978	3.96921	31.4841	4.76258193298497e-08	8.27539506432109e-07
RELA-DT	0.859807	2.24322	31.4736	4.78583355336833e-08	8.30764400940586e-07
MCF2L-AS1	-0.922887	2.43643	31.4683	4.81081411445368e-08	8.34282808134347e-07
ICAM4	1.5637	-0.870335	31.4532	4.83124961478288e-08	8.37006904885966e-07
BRD4	0.324246	6.79468	31.4368	4.86805476184153e-08	8.42558920949815e-07
PCAT6	0.711993	2.38984	31.4087	4.93188352725705e-08	8.52279863830749e-07
FDX2	-0.560522	3.69681	31.4079	4.93384649512322e-08	8.52279863830749e-07
EFEMP1	-0.980986	1.96203	31.3914	4.97159559832932e-08	8.57963661442679e-07
LRP6	0.444578	4.71182	31.3631	5.03749873357043e-08	8.68490287990243e-07
GRB7	0.374742	6.38426	31.3607	5.04306786938724e-08	8.68604666297378e-07
DDX47	0.967071	2.93527	31.4126	5.05647543968392e-08	8.70067581487302e-07
KBTBD7	0.99561	2.81773	31.3985	5.084198167967e-08	8.73988473417706e-07
ZDHHC2	-0.540182	4.13532	31.3199	5.13933971148482e-08	8.80049796243233e-07
YME1L1	0.315035	6.19038	31.3233	5.13133752729591e-08	8.80049796243233e-07
CDK2AP1	-0.436996	5.96544	31.3221	5.13421263332496e-08	8.80049796243233e-07
MOCOS	-0.780836	3.03487	31.3314	5.13589135300541e-08	8.80049796243233e-07
C9orf64	-0.997836	1.40634	31.3054	5.17404576400063e-08	8.85136756496572e-07
SNTG2	1.43009	-0.66305	31.2917	5.20704472362356e-08	8.89922141664853e-07
HMBS	-0.757811	2.56215	31.2841	5.22555143118396e-08	8.92223853814303e-07
APOO	-0.551971	3.21942	31.2678	5.26522798465991e-08	8.98132241776381e-07
DTNB	0.458045	4.6657	31.2529	5.30167210364679e-08	9.03478404881329e-07
SLC25A4	-0.549869	4.85145	31.2463	5.31795415120264e-08	9.0538169424225e-07
CASP6	-0.57208	3.29525	31.2435	5.32494661993341e-08	9.05701295413458e-07
SRRM1	0.315048	7.62313	31.2318	5.35393884506623e-08	9.09758552694267e-07
DAD1	-0.333352	7.60078	31.2214	5.37974222047395e-08	9.13266689891772e-07
ID4	0.689073	6.92255	31.2669	5.44062181037841e-08	9.22716951863602e-07
POU3F1	1.65781	0.391489	31.2225	5.46720307253382e-08	9.2633777609841e-07
NFKBIE	0.821	5.69412	31.201	5.62374621772492e-08	9.51041552349928e-07
OXLD1	-0.510523	4.30531	31.1274	5.61970879145072e-08	9.51041552349928e-07
HIST1H2BN	0.896957	2.47308	31.1333	5.64849941071033e-08	9.5249838634321e-07
HCAR1	1.12434	3.57559	31.2003	5.64068706673228e-08	9.5249838634321e-07
AIFM1	-0.600979	2.87542	31.117	5.64694304701123e-08	9.5249838634321e-07
ENDOG	-0.603985	3.50805	31.0947	5.70572455763472e-08	9.6123272138421e-07
SERPINE1	0.991303	2.17177	31.1079	5.74408754165184e-08	9.6677579859779e-07
TIFA	0.628299	4.75766	31.085	5.80804564264898e-08	9.76612119171347e-07
CU638689.5	0.736543	2.47515	31.0517	5.820859046794e-08	9.7783804822139e-07
SLC25A27	0.839279	2.33157	31.0473	5.83277481822452e-08	9.78911004089889e-07
CCP110	0.576142	2.57546	31.0257	5.89149467502843e-08	9.87829590114142e-07
KDM7A-DT	0.572295	2.89387	31.0226	5.90010590246869e-08	9.88337512858189e-07
ENSA	0.327313	6.81467	31.0094	5.93643253263401e-08	9.93482745017181e-07
GNPDA1	-0.55786	3.69185	30.9874	5.9973227306145e-08	1.00272517722625e-06
ARGLU1	0.305495	7.41276	30.97	6.04592441509718e-08	1.00989752541237e-06
GPX8	-1.10146	1.24818	30.9542	6.09062110643273e-08	1.01565507760671e-06
NDST1-AS1	1.26501	0.282045	30.9537	6.09186542651261e-08	1.01565507760671e-06
WSB2	-0.480808	4.44965	30.9161	6.19947329084939e-08	1.03262346272605e-06
ADCY9	-0.740276	1.82488	30.9054	6.23010425243763e-08	1.03675024336147e-06
JDP2	-0.621219	3.97511	30.8834	6.29427229617856e-08	1.04644493217031e-06
AC011445.2	1.19245	-0.169096	30.8654	6.34704444925112e-08	1.05422860242439e-06
SLC19A2	0.693827	4.23201	30.8951	6.36712048801288e-08	1.05484541062038e-06
PDLIM3	1.01967	5.00685	30.9392	6.36863065601029e-08	1.05484541062038e-06
AATK	0.644308	2.83048	30.8599	6.36354958604033e-08	1.05484541062038e-06
GLT8D1	-0.465275	3.40922	30.8481	6.39850525050091e-08	1.05880312117167e-06
FAM98A	-0.509121	3.59105	30.8437	6.41139948770548e-08	1.05920838766384e-06
RAD9A	0.570365	3.09728	30.8432	6.41291873701363e-08	1.05920838766384e-06
TMEM223	-0.592506	3.51722	30.8155	6.49598575205309e-08	1.07192845970039e-06
EIF2AK3-DT	1.09367	0.197964	30.7869	6.5831652158136e-08	1.08527934554591e-06
AP005329.3	0.544656	3.10815	30.7849	6.58915224478624e-08	1.08527934554591e-06
SDR42E2	1.09203	0.90247	30.7762	6.61596389373858e-08	1.08767183567814e-06
AP1G1	0.382122	4.88882	30.7774	6.61207840857504e-08	1.08767183567814e-06
SAE1	-0.492881	3.74375	30.7654	6.64912817312089e-08	1.09211005040147e-06
PRKDC	-0.52332	5.31376	30.7629	6.65685621483245e-08	1.09236604392793e-06
AC092802.1	1.29481	-0.492521	30.7528	6.68835428435306e-08	1.09651852739588e-06
TWF2	-0.439085	4.96979	30.7495	6.69844373265361e-08	1.09678383639158e-06
PI15	1.20125	1.89899	30.799	6.70855582747138e-08	1.09678383639158e-06
ACCS	0.92921	1.90998	30.748	6.70331417851146e-08	1.09678383639158e-06
ARHGAP30	0.887821	2.255	30.7482	6.72447331451158e-08	1.09837199729467e-06
THAP7	-0.582509	4.25547	30.7367	6.73867251064013e-08	1.09967682463958e-06
WDR77	-0.640807	3.1694	30.7338	6.74756552506202e-08	1.09981644307701e-06
RASSF7	-0.498786	4.53501	30.7305	6.75816271358744e-08	1.09981644307701e-06
AC009118.2	0.729738	1.30655	30.7319	6.75361651849662e-08	1.09981644307701e-06
TOMM5	-0.396745	7.04551	30.712	6.81641211277964e-08	1.10827725315773e-06
AMMECR1L	0.508945	3.81739	30.7052	6.83794849092778e-08	1.1107588622052e-06
PINK1	-0.484639	4.58202	30.7028	6.84571944715486e-08	1.11100191137785e-06
NIPA2	-0.432795	4.4525	30.6828	6.90974491502092e-08	1.12036578264982e-06
AL022068.1	1.15769	-0.12269	30.6805	6.91717988912965e-08	1.12054517032872e-06
BCAT2	-0.54399	3.44865	30.6768	6.92894038294811e-08	1.12142430000438e-06
AC079858.1	1.50557	-1.01537	33.2458	6.96346539134166e-08	1.12495545820343e-06
PRC1	0.685067	2.65951	30.6666	6.96202799359667e-08	1.12495545820343e-06
HOTAIRM1	0.593079	6.2733	30.6885	6.99157053872315e-08	1.12846625304131e-06
DTNA	0.538285	5.6329	30.6738	7.00220593356407e-08	1.12915353606271e-06
FABP5	-0.77939	4.74747	30.7089	7.03153876290428e-08	1.1328519138852e-06
LINC02532	1.0567	0.494294	30.6374	7.05702796026357e-08	1.13592488240388e-06
CCT5	-0.414779	6.81794	30.6269	7.0917644865277e-08	1.14047940053097e-06
CFAP45	0.908001	1.03985	30.624	7.10121043310645e-08	1.14096217721037e-06
SLC46A1	-0.752179	1.9169	30.6016	7.17562681310667e-08	1.15187351181203e-06
AC007114.1	0.95791	1.463	30.5917	7.20896065840615e-08	1.1561762447259e-06
LAMTOR2	-0.392506	5.48739	30.5891	7.21746431936272e-08	1.15649251799671e-06
SLC6A9	-0.937445	2.88279	30.6167	7.26226199087337e-08	1.16261854258955e-06
LINC02453	1.00845	0.193831	30.5683	7.28791456127587e-08	1.16567132088483e-06
ZBTB11	0.602116	3.99079	30.5596	7.32664136513438e-08	1.170807870136e-06
SLC16A11	0.76339	1.98322	30.5414	7.37969013449891e-08	1.17822176304272e-06
NRBP2	0.578969	3.20311	30.5332	7.4077356247674e-08	1.18163393668587e-06
LINC01521	1.26084	-0.282597	30.5063	7.5010485119232e-08	1.19544162873188e-06
PSMB3	-0.368686	6.95313	30.4978	7.53097748209126e-08	1.19913208001716e-06
KIF9	0.916481	3.85091	30.5394	7.61784793354324e-08	1.21163190225183e-06
GNPDA2	-0.555987	3.22018	30.4716	7.62316694402202e-08	1.21163190225183e-06
SDHAF2	-0.364947	4.59823	30.4616	7.65874917699581e-08	1.21510585060831e-06
HES7	-1.30619	0.578282	30.4624	7.6560003641827e-08	1.21510585060831e-06
RASL11A	0.937604	1.73808	30.4574	7.67387433950383e-08	1.21564573592658e-06
SECTM1	-0.99955	4.61454	30.5346	7.67588350144539e-08	1.21564573592658e-06
DKK1	-1.6785	1.79252	30.5096	7.71398512399989e-08	1.22058820916481e-06
UQCR10	-0.303733	7.47752	30.4285	7.77766859440195e-08	1.22956607261144e-06
WAC	0.315752	6.61791	30.4242	7.79328065595322e-08	1.23093512305359e-06
REXO4	-0.545219	4.88844	30.4145	7.82859287576796e-08	1.23541056558242e-06
FAM41C	0.691321	2.2149	30.3911	7.91462117605583e-08	1.24787428800752e-06
TCF7L1-IT1	1.21619	-0.803529	30.3799	7.95578681668133e-08	1.25324876669181e-06
HOXD1	1.48115	-0.484202	30.3612	8.0310462484281e-08	1.26397959888594e-06
IMP3	-0.583361	5.00533	30.3662	8.06069139717014e-08	1.26751866676993e-06
C1orf43	-0.396492	6.38942	30.3486	8.07265783108926e-08	1.2682739978462e-06
ST7-AS1	0.76456	3.28733	30.365	8.0967346817856e-08	1.27092893861433e-06
HIST1H1D	0.860213	4.47364	30.412	8.10715781265973e-08	1.27143787627062e-06
TCTE3	0.687955	2.27604	30.3197	8.1820845812022e-08	1.28205300526342e-06
CEL	1.39609	-0.165458	30.31	8.21926188085746e-08	1.28673961858941e-06
SPINT2	-0.345299	8.63456	30.3061	8.23426487976385e-08	1.28794959329592e-06
FOXA1	0.841934	1.83072	30.2797	8.3362400410026e-08	1.30274903941741e-06
C17orf80	-0.697937	1.93614	30.2711	8.36939774460381e-08	1.30677739387967e-06
AC037198.1	1.32012	2.47266	30.328	8.42996212165482e-08	1.31507409097815e-06
TMEM161A	-0.484309	3.79606	30.2509	8.44862837856218e-08	1.31682582808822e-06
SDAD1	-0.458359	3.94402	30.2469	8.46451079086695e-08	1.31763236349047e-06
MRPL51	-0.323787	6.82751	30.2458	8.46868648849062e-08	1.31763236349047e-06
MGST1	-0.687603	9.81597	30.279	8.59301060241064e-08	1.33580198179353e-06
UBR5	0.375455	5.62953	30.2098	8.61213495134232e-08	1.33760053902164e-06
STK38L	0.692247	5.01335	30.2647	8.62336793445844e-08	1.33817136413252e-06
EFCAB2	0.82647	1.80453	30.2	8.65131462611214e-08	1.3413325461466e-06
SMIM1	0.86989	2.70218	30.2162	8.6663092926922e-08	1.34248182271573e-06
HLA-F	0.476359	5.80266	30.1763	8.74778413989255e-08	1.35391840892428e-06
IGFL1	-1.88924	3.69981	30.246	8.79150628315161e-08	1.35949703274657e-06
GADD45GIP1	-0.423795	7.40914	30.1539	8.83963406597375e-08	1.36574660359626e-06
TRIM72	1.16036	-0.0888766	30.1435	8.88258422285211e-08	1.37118601787114e-06
PYCR2	-0.544405	3.80364	30.1384	8.90336769509241e-08	1.37319711157932e-06
CHD2	0.594937	7.73358	30.1498	9.02434488202617e-08	1.39064447764278e-06
ARID5A	0.574572	5.38469	30.0858	9.20730364203614e-08	1.41760450683384e-06
SLC28A3	0.651411	5.63472	30.1129	9.24929885163784e-08	1.42283306226846e-06
IFT57	0.552058	6.34477	30.067	9.30351597120895e-08	1.42993102244988e-06
CCNT2	0.39655	4.74649	30.04	9.32178537083311e-08	1.43149637273175e-06
TSSC4	-0.402788	5.30602	30.0251	9.38654816765228e-08	1.44019256374741e-06
PTCH2	0.826965	2.48331	30.0122	9.46973485624477e-08	1.45169805510537e-06
AL162390.1	0.86157	1.68943	29.9892	9.54514924715122e-08	1.46199318832231e-06
BAK1	-0.609311	3.8617	29.9846	9.56578618027493e-08	1.46388772781286e-06
HCG27	0.850425	1.5877	29.9791	9.59039274902172e-08	1.46565011797182e-06
WDR45B	0.348368	6.1253	29.9783	9.59385793928241e-08	1.46565011797182e-06
CCDC51	-0.916717	2.04228	29.963	9.66253680770394e-08	1.47486962687247e-06
LDLR	0.538263	7.10705	29.9668	9.72630117600347e-08	1.48332376074348e-06
TRMT61A	-0.535531	4.19517	29.9147	9.88260555897666e-08	1.50586414825508e-06
ABTB2	0.748369	3.47636	29.9399	9.90018326439765e-08	1.50595055738338e-06
AGAP2-AS1	-0.437	3.86871	29.9123	9.89382713406278e-08	1.50595055738338e-06
DENND3	0.752812	4.8802	29.9684	9.92993665603056e-08	1.50917990070109e-06
LSM1	-0.362954	5.02819	29.8622	1.01280639738476e-07	1.53797170429628e-06
MYADM	0.575233	6.8709	29.8397	1.03918873412308e-07	1.57668172462581e-06
PCSK1N	-0.990219	1.66895	29.8001	1.04257764574818e-07	1.58046916058367e-06
TPGS2	-0.439286	4.11424	29.7917	1.04665600293162e-07	1.58529437022304e-06
A1BG-AS1	-0.740293	2.11866	29.7832	1.05084860207756e-07	1.59028421781071e-06
KRTAP5-AS1	1.04382	1.20795	29.7786	1.05309409095318e-07	1.59232143248651e-06
KRCC1	-0.50096	3.69583	29.7715	1.05658732777232e-07	1.59386229063376e-06
MAS1	1.1817	-0.451084	29.7711	1.05681369547274e-07	1.59386229063376e-06
ARHGEF6	1.09806	1.69977	29.7918	1.05562951179638e-07	1.59386229063376e-06
CDC42-IT1	0.900797	0.520326	29.7459	1.06928085058737e-07	1.61129248855319e-06
FBXO45	-0.583456	3.20365	29.7432	1.07063995637023e-07	1.61196862818803e-06
CTSF	0.960278	3.33648	29.7838	1.07866471049897e-07	1.62129349440533e-06
ZNF302	-0.570968	3.91067	29.7278	1.07840533606166e-07	1.62129349440533e-06
TMEM141	-0.452058	6.03464	29.7192	1.08274481332842e-07	1.62604577309525e-06
RASA2-IT1	1.25178	0.149729	29.7129	1.08589760527757e-07	1.62939855924107e-06
GLRX3	-0.443548	6.06205	29.7058	1.08953907493218e-07	1.63347831166377e-06
RBM39	0.298801	8.32299	29.6957	1.09468604947437e-07	1.63980636142075e-06
LCN6	1.49941	-0.964973	42.8415	1.10365977596696e-07	1.65185122512857e-06
AC009506.1	0.925517	1.3074	29.6518	1.1173602714984e-07	1.67094433844178e-06
BHLHE40	0.793399	6.473	29.7142	1.12195535365423e-07	1.67640012589045e-06
BMP2	0.804525	2.33001	29.6406	1.1232172072029e-07	1.6768704781395e-06
DERA	-0.584881	3.54418	29.6274	1.13015478715632e-07	1.68580628992332e-06
METTL14-DT	1.18349	-0.525974	29.5768	1.15721205799343e-07	1.72471352683768e-06
DDIT3	0.817356	5.35059	29.6309	1.16430555005055e-07	1.73382624635786e-06
PDE4C	1.21204	-0.116503	29.5537	1.1697463189662e-07	1.7404645650097e-06
CD2BP2	-0.403351	4.52343	29.5442	1.17494277472004e-07	1.74672852805987e-06
PPP1R1B	1.03638	5.20349	29.6092	1.18048567237819e-07	1.75349658683962e-06
PER3	0.83198	2.06453	29.5282	1.18375743525587e-07	1.75541115147742e-06
LRIG1	0.722797	3.9782	29.5652	1.18340030790569e-07	1.75541115147742e-06
AL158154.3	1.28402	-0.59014	29.5249	1.18561922467976e-07	1.75670075248366e-06
AC083870.1	1.15425	-0.494211	29.5167	1.19016954710868e-07	1.76196839474133e-06
AC008443.5	1.05553	1.28845	29.5097	1.19407966782462e-07	1.76480589303028e-06
CHCHD1	-0.44177	5.38612	29.5107	1.19352996284345e-07	1.76480589303028e-06
ZMYND15	0.670537	3.94859	29.5363	1.19632240989673e-07	1.76664592073658e-06
S100A16	-0.492189	8.64182	29.4377	1.23493142606579e-07	1.82214131916007e-06
NPIPB15	1.00507	2.12743	29.4398	1.24287830787789e-07	1.83233999327943e-06
AGR3	1.6124	0.90103	29.4711	1.24555649912083e-07	1.83476067998615e-06
ZNF208	-1.56956	1.10805	29.4419	1.25839041988671e-07	1.85212475266119e-06
ARHGEF7	0.492258	4.5308	29.3846	1.26598094213169e-07	1.86174904994881e-06
PLEKHJ1	-0.447826	5.93691	29.3824	1.26730013501019e-07	1.86214242244735e-06
FAM174C	-0.513081	5.40274	29.3605	1.28033390551322e-07	1.87973400754702e-06
ZNF185	-0.724243	2.53863	29.3582	1.28172593700689e-07	1.88021867776669e-06
TADA3	-0.424338	4.37739	29.3518	1.28555168954317e-07	1.88426971978902e-06
MT2A	-1.25046	11.9201	29.4253	1.28727738364928e-07	1.88523849089281e-06
Z99572.1	0.719998	2.48655	29.3136	1.30874948717086e-07	1.91510069585514e-06
BAZ2A	0.380317	5.404	29.3073	1.31257990055434e-07	1.9175362804633e-06
RALGAPA2	-0.739096	3.1912	29.3197	1.31155112921415e-07	1.9175362804633e-06
NDUFB3	-0.389214	5.88208	29.2818	1.32837210768869e-07	1.93900713427337e-06
SNIP1	0.616102	4.29046	29.2924	1.3324654043766e-07	1.94178044855079e-06
MED23	0.42786	3.88104	29.2763	1.33177139536964e-07	1.94178044855079e-06
COMMD8	-0.768631	2.88052	29.2632	1.34044347221767e-07	1.95180033874063e-06
AP001160.4	1.14827	0.225969	29.2551	1.34507220230677e-07	1.95693084749742e-06
AKR1B15	1.1173	0.395216	29.2339	1.35846714243117e-07	1.97317631040905e-06
AQP4	1.19471	-0.440863	29.2356	1.35738732638383e-07	1.97317631040905e-06
TXNDC12	-0.387806	4.82844	29.2271	1.36279492286634e-07	1.97783991018618e-06
TXN	-0.48727	9.70903	29.2118	1.37579387294492e-07	1.99459281415439e-06
TIGAR	-0.723924	2.64333	29.2056	1.37659122269099e-07	1.99459281415439e-06
AC020765.2	0.664926	2.18262	29.1903	1.3864620712676e-07	2.00725244757678e-06
SPATA13	0.424469	4.57953	29.1848	1.39005519883217e-07	2.01081024105575e-06
EIF2AK4	-0.47275	3.91315	29.1684	1.40078791765064e-07	2.02468170366713e-06
PSMB1	-0.338951	8.24356	29.1634	1.40406775568774e-07	2.0277670213872e-06
TSHR	0.991661	0.237069	29.1537	1.41043212428849e-07	2.03529838570921e-06
ATP6V0A1	0.42307	5.37215	29.1447	1.41639535353148e-07	2.04223909850394e-06
GRB2	-0.395783	5.31786	29.1414	1.41859271725371e-07	2.04374309615086e-06
TPPP3	1.55319	0.0945746	29.1385	1.43568409598495e-07	2.06668476451297e-06
AC002558.3	0.730331	1.64943	29.1102	1.43947730019707e-07	2.0704618259374e-06
NDUFA12	-0.344513	6.34571	29.0955	1.44938165764297e-07	2.08301555440149e-06
DPAGT1	-0.52522	3.17764	29.0861	1.45576840367195e-07	2.09049759573524e-06
MRPL50	-0.368758	4.76296	29.0832	1.45779507982429e-07	2.09171148163444e-06
GLIS2-AS1	1.06596	0.765764	29.0766	1.46230359951711e-07	2.09648158162347e-06
LINC02432	1.59382	-0.257137	29.0786	1.47733237803865e-07	2.11631448912236e-06
ARPC1B	-0.564866	5.87641	29.0749	1.4802675109002e-07	2.11880489474527e-06
HMGN4	-0.369653	5.63577	29.0469	1.48278887606812e-07	2.12069950239597e-06
SRP9	-0.298652	7.13231	29.0427	1.48565487802177e-07	2.12137139276237e-06
RWDD4	-0.40879	4.82736	29.0428	1.48562842399374e-07	2.12137139276237e-06
PRDM2	0.351946	5.32357	29.0366	1.48991294305345e-07	2.12402564973465e-06
UQCR11	-0.332134	7.72597	29.0377	1.48913463909846e-07	2.12402564973465e-06
CAMK1G	1.43906	-0.373935	28.9959	1.5186013417397e-07	2.16318224914265e-06
LINC00309	1.16577	0.234947	28.9802	1.5298280474636e-07	2.17742246048155e-06
ZFPM1	-0.398687	4.17962	28.9671	1.53924749831353e-07	2.18906957470999e-06
ZFC3H1	0.437513	5.37675	28.956	1.54726373467168e-07	2.19870398764821e-06
IST1	0.308865	6.00719	28.9468	1.55392690903628e-07	2.20640175231728e-06
AC003681.1	0.68109	2.05596	28.9402	1.55877753074343e-07	2.21151562174224e-06
UFSP1	-1.22553	0.139924	28.934	1.56328067616751e-07	2.21612871514988e-06
AC004148.1	-0.866773	2.49074	28.9259	1.57021932658763e-07	2.22418427172484e-06
RIOK2	-0.44864	3.51661	28.8909	1.59518953947674e-07	2.25774788057355e-06
CCDC40	1.0871	0.278236	28.8631	1.61608476964632e-07	2.28549496256851e-06
NAV2-AS3	0.811523	1.86221	28.8609	1.61778467383975e-07	2.28607305945784e-06
GULP1	-0.527639	4.87651	28.8538	1.62314326199919e-07	2.29181615605723e-06
REEP5	-0.322085	7.31552	28.8359	1.63682222449372e-07	2.3074940109031e-06
AC016831.5	0.591235	3.25022	28.8342	1.63815654111894e-07	2.3074940109031e-06
RNF170	-0.646169	2.84321	28.8344	1.638007243608e-07	2.3074940109031e-06
AC109322.2	0.962977	0.353331	28.8185	1.65028370754989e-07	2.32272840428285e-06
AC106739.1	1.02232	0.595421	28.8015	1.66343669531955e-07	2.33938126507768e-06
CYLD	0.52366	6.46303	28.8144	1.66661747677278e-07	2.3419943685507e-06
JARID2-AS1	1.20354	-0.551203	28.7389	1.71300366990451e-07	2.40526907052571e-06
TIMP2	-0.89801	4.32598	28.7684	1.74099412958318e-07	2.44263407752771e-06
RGN	1.39771	0.268226	28.6829	1.75879367160267e-07	2.4656532659855e-06
LINC00893	0.74838	1.74983	28.6536	1.7829443146304e-07	2.4975325976935e-06
TTC9C	-0.463758	4.34977	28.6208	1.81060066137514e-07	2.53314034400176e-06
KRT7	-0.510776	10.8432	28.6429	1.81122538998432e-07	2.53314034400176e-06
SSH1	-0.606743	3.15094	28.604	1.82489691589306e-07	2.55024662926619e-06
PTPMT1	-0.447895	4.71938	28.5931	1.8342362119439e-07	2.56127652749832e-06
AC130895.1	0.944553	0.411047	28.5764	1.84869648473061e-07	2.57943419689835e-06
C1orf216	-0.873104	1.35123	28.5732	1.85149086030387e-07	2.5812989899638e-06
MMP23B	1.07714	0.0927514	28.562	1.86121471628237e-07	2.5928141437054e-06
AC092153.1	1.07242	1.10826	28.5482	1.87333737046797e-07	2.60624417370607e-06
C6orf226	0.525283	3.30719	28.5477	1.8737991828351e-07	2.60624417370607e-06
EMC7	-0.38129	5.0927	28.5322	1.88748141513915e-07	2.62321396675462e-06
ABCF2	-0.511309	4.38364	28.5284	1.89083188809087e-07	2.62580936553231e-06
GALK1	-0.490515	3.84657	28.5251	1.89377496260105e-07	2.62783538305753e-06
DAP3	-0.317147	5.81265	28.5182	1.89987951278164e-07	2.63424171130084e-06
RPP38	-0.474833	4.15986	28.5073	1.90959818829817e-07	2.64564518951545e-06
AC079804.3	0.898706	3.20557	28.5423	1.92270918688493e-07	2.66172704167197e-06
STIMATE	-0.711644	1.64552	28.4673	1.94586283485086e-07	2.69167557452104e-06
AC010624.5	0.919419	1.90115	28.4522	1.96324401497332e-07	2.71148194454896e-06
PIR	-1.03238	2.03387	28.4606	1.96250808082087e-07	2.71148194454896e-06
PCDH20	1.65962	-1.20512	81.8628	2.01979604219485e-07	2.78741299478581e-06
RNH1	-0.338274	6.53741	28.3848	2.02266517581854e-07	2.7891985672152e-06
C4BPB	0.994094	1.66456	28.3654	2.04119554570342e-07	2.81256095970621e-06
EPHX1	-0.480848	4.30571	28.3552	2.05104342200125e-07	2.82393272394667e-06
AP001020.2	0.916506	0.516349	28.3448	2.06101890740517e-07	2.83546237564226e-06
TIMM23B	0.47649	2.80409	28.3398	2.06587999509879e-07	2.8399434156226e-06
MRPL19	-0.335265	5.18821	28.3248	2.08047166857452e-07	2.85778365894341e-06
ANKRD30A	1.55849	1.74476	28.3864	2.08367103200313e-07	2.85995963508895e-06
ZBTB33	0.449196	3.78752	28.2916	2.11325021034881e-07	2.89831202358141e-06
PSMD14	-0.563565	5.60871	28.2923	2.13715202435711e-07	2.92882459313212e-06
DDX56	-0.427175	4.50068	28.2628	2.14203324467656e-07	2.93324366823226e-06
AL359513.1	1.29375	-0.313204	28.2541	2.150831577777e-07	2.9430157585873e-06
HOXA-AS2	0.800028	3.35785	28.278	2.16047828152176e-07	2.95393269904434e-06
TXNL1	-0.306781	6.9873	28.2333	2.17191693637221e-07	2.96728096260852e-06
GEMIN2	-0.528416	3.27228	28.2273	2.17803726588369e-07	2.97334832920097e-06
SCRIB	-0.396949	4.21018	28.2216	2.1838977325696e-07	2.97905186848054e-06
DGAT2	-0.7216	2.72978	28.1952	2.21113318083799e-07	3.01156339230135e-06
MRPL28	-0.432405	4.97398	28.1953	2.21106484342936e-07	3.01156339230135e-06
AFF4	0.343978	6.63447	28.1766	2.23061391933365e-07	3.03576095739597e-06
AL513218.2	1.35614	-0.810437	28.1654	2.24230330872336e-07	3.04932583596435e-06
AC090236.2	0.862712	1.97325	28.1609	2.24709059799322e-07	3.05349087705816e-06
RC3H1	0.464445	4.48415	28.1518	2.25672820493937e-07	3.06423539851661e-06
CFAP298	-0.459384	4.49722	28.1256	2.28468316749884e-07	3.09981610450072e-06
NUDT22	-0.565226	4.2632	28.1148	2.29635487522767e-07	3.11326641813026e-06
SOX9	0.490499	7.81046	28.1146	2.30464527996727e-07	3.12211548026783e-06
AL096869.3	1.56321	-1.06193	35.2183	2.31649606375179e-07	3.13577058905117e-06
CYC1	-0.365478	6.19938	28.0666	2.34897345142778e-07	3.1773051131383e-06
AL513303.1	1.1475	-0.159208	28.0452	2.37269231997075e-07	3.20449200742961e-06
RELA	0.407764	6.3717	28.0461	2.37175713408567e-07	3.20449200742961e-06
AL451042.1	0.937142	0.514493	28.0371	2.38180546557372e-07	3.21434813822014e-06
MAF1	-0.371861	5.84957	28.0317	2.38790196271218e-07	3.22012126060792e-06
PSMC4	-0.406017	6.04032	28.0273	2.39282528696661e-07	3.22430475883034e-06
RPP21	-0.339045	6.07251	28.0211	2.39975451278459e-07	3.23118276831664e-06
ITPR2	0.670694	5.30531	28.0653	2.40768175276348e-07	3.23939309380168e-06
MLYCD	-0.734902	1.93343	28.0028	2.42056200984107e-07	3.25424988202323e-06
SAP30L	-0.485327	3.71126	27.9976	2.42646314125019e-07	3.25970837473261e-06
MGAT2	-0.654601	2.79732	27.9789	2.44790855750323e-07	3.28602493700926e-06
RAB40C	-0.449063	3.88074	27.9758	2.45150696654308e-07	3.28836229921301e-06
GPN3	-0.38989	4.4791	27.9736	2.45403773902195e-07	3.28926511787454e-06
VAT1	-0.521308	6.06318	27.9861	2.45669305403684e-07	3.29033337479396e-06
EIPR1	-0.710551	1.98368	27.9468	2.4851364464773e-07	3.32340074934495e-06
MXD1	0.564995	5.81878	27.976	2.4840713631459e-07	3.32340074934495e-06
CCDC61	-0.610842	2.56157	27.9402	2.49288338199964e-07	3.33124476691966e-06
SLCO1A2	1.87811	0.48341	27.9854	2.50538836038434e-07	3.34543034004262e-06
TMEM160	-0.444271	4.95328	27.9232	2.51290035601013e-07	3.35293245693409e-06
EXT1	0.532471	3.71469	27.9015	2.53874595518495e-07	3.38486715982717e-06
VGF	-1.17607	0.575693	27.8951	2.5463160423698e-07	3.39204116222451e-06
AC005329.3	1.45806	-1.09305	40.7088	2.54795817562329e-07	3.39204116222451e-06
EML4	0.479998	5.09307	27.8888	2.55398122138531e-07	3.39542025426692e-06
SNAPC2	-0.341973	4.57541	27.8885	2.55433173990937e-07	3.39542025426692e-06
CD300E	1.89879	-1.14063	54.0688	2.57929661376389e-07	3.42603344660941e-06
PATL1	0.39817	4.78236	27.8598	2.58900845777816e-07	3.43635560370466e-06
CISD1	-0.462122	5.57738	27.8514	2.59934086251574e-07	3.44748534170065e-06
PHLDA2	0.668001	8.46652	27.8972	2.60670406593182e-07	3.45466333767881e-06
SMIM10L1	-0.585206	4.24633	27.8422	2.61198426867006e-07	3.45729836996341e-06
PARP2	0.485282	3.81114	27.8405	2.61259754829495e-07	3.45729836996341e-06
P4HA1	0.690092	3.6987	27.8558	2.62341670320424e-07	3.46902286384871e-06
AP001056.2	1.37191	-0.207099	27.8221	2.63537892452628e-07	3.48119900437285e-06
RNF128	0.93287	1.10402	27.8212	2.63655702296622e-07	3.48119900437285e-06
PRRT1	1.20996	-0.0650606	27.8145	2.64478750843946e-07	3.48427140062716e-06
CYHR1	-0.380941	4.89678	27.8157	2.64333667925277e-07	3.48427140062716e-06
C1QBP	-0.349097	7.56763	27.8159	2.64306021880663e-07	3.48427140062716e-06
RBM3	0.372894	7.73381	27.7974	2.66615071708324e-07	3.50980405923241e-06
ODC1	-0.614886	5.6645	27.8286	2.6768203727124e-07	3.51600753110132e-06
RPL37A	0.290167	11.2484	27.7901	2.67541101952458e-07	3.51600753110132e-06
POLD2	-0.398359	5.68425	27.7898	2.67578259414542e-07	3.51600753110132e-06
RCC1	-0.464683	5.17809	27.7815	2.68620340494641e-07	3.52571664106605e-06
ANAPC16	-0.279741	7.01931	27.7641	2.70836838661048e-07	3.55217560395001e-06
NPIPA5	-1.10564	1.50786	27.7648	2.71428864591119e-07	3.55730531195436e-06
ZSWIM7	-0.336194	4.87675	27.7568	2.71762982096806e-07	3.55904982322932e-06
EIF6	-0.40858	7.31757	27.7539	2.72142621704707e-07	3.5613874796035e-06
NAA25	0.436366	5.32913	27.7366	2.74370914869198e-07	3.58789617331907e-06
HECTD3	-0.67891	2.47962	27.7185	2.76713396558437e-07	3.61052866578016e-06
AC127526.5	0.851305	4.7357	27.7799	2.76649989163408e-07	3.61052866578016e-06
PCDH11Y	1.18958	-0.94441	27.7188	2.76676329027035e-07	3.61052866578016e-06
CHMP6	-0.479742	3.7292	27.7116	2.77618073703842e-07	3.6196653998529e-06
PEG10	1.01264	4.98061	27.7687	2.78894123392071e-07	3.63362718821193e-06
PIH1D1	-0.357698	4.97797	27.6793	2.81871422681338e-07	3.66971721323219e-06
PIN1	-0.392066	4.91094	27.6751	2.82428437837203e-07	3.67426739187768e-06
ERGIC3	0.293169	5.82986	27.6656	2.83694767643164e-07	3.68803197936114e-06
NEAT1	0.467935	10.4766	27.642	2.87901216092782e-07	3.73996986950756e-06
HECA	0.387598	4.80693	27.6189	2.90013671910832e-07	3.764649614995e-06
RHBDD1	-0.556644	3.09224	27.5919	2.93726107460677e-07	3.81004722248992e-06
CHD1	0.441953	5.87075	27.5807	2.95273901737403e-07	3.82732042764455e-06
PARS2	-1.07072	0.436491	27.575	2.96069287110613e-07	3.83482282193161e-06
CHCHD4	-0.572068	2.56522	27.5697	2.96806289048274e-07	3.83916949479052e-06
PTBP1	0.287748	6.08306	27.5695	2.96838531479059e-07	3.83916949479052e-06
NBL1	-0.608011	4.9105	27.581	2.99019629836821e-07	3.86173710130616e-06
DMC1	1.26409	-0.470317	27.5554	2.98821875865845e-07	3.86173710130616e-06
CHMP5	-0.331963	6.62893	27.5417	3.00753705518263e-07	3.88130110051485e-06
MAGI1	0.380351	4.95918	27.525	3.03132733394134e-07	3.90915380733907e-06
THUMPD3	-0.425017	4.05423	27.516	3.0441213444531e-07	3.91994272908266e-06
HDHD5-AS1	1.44592	-0.33575	27.5166	3.04339531132914e-07	3.91994272908266e-06
AL021026.1	1.18725	-0.548357	27.5075	3.05639764072365e-07	3.93289074321606e-06
CD320	-0.58393	4.10011	27.5017	3.06483338142655e-07	3.94088161594325e-06
GTF2F2	-0.41932	5.57444	27.4562	3.13124608601909e-07	4.02043823053328e-06
CCNQ	-0.431189	3.63787	27.4573	3.12961225760602e-07	4.02043823053328e-06
TMEM150A	-0.554397	3.2613	27.4503	3.14000701135391e-07	4.02876551761104e-06
MTRNR2L8	-1.28638	9.31853	27.5081	3.15357353546809e-07	4.04324207233874e-06
SLC7A5	-0.768692	5.44001	27.4881	3.1704863483794e-07	4.06198489756915e-06
AC016042.1	1.34147	-0.994345	31.1273	3.17701806930793e-07	4.06741011823327e-06
FAM210A	-0.526118	3.14802	27.4229	3.18081898596672e-07	4.0693338847924e-06
MPZL1	0.379436	7.12375	27.4199	3.185255573613e-07	4.07206752248316e-06
PUS1	-0.62399	3.19683	27.416	3.19118130131193e-07	4.07669957583182e-06
CHTF18	0.877229	1.29219	27.4085	3.20246620139918e-07	4.08816629862825e-06
UQCC3	-0.541422	4.73315	27.3972	3.22925569175052e-07	4.11939490476475e-06
ASPG	1.68604	-1.03135	41.0729	3.26267027599023e-07	4.15902375138107e-06
IFRD1	0.489528	7.76748	27.3729	3.26633519916177e-07	4.16070007455815e-06
PRG2	0.797498	1.26581	27.3614	3.27434602221176e-07	4.16741591556087e-06
RUBCNL	0.592492	3.3285	27.3586	3.27866845723274e-07	4.16741591556087e-06
SNF8	-0.355538	5.59589	27.3596	3.27724591867978e-07	4.16741591556087e-06
RNF222	1.19389	-0.0589381	27.3517	3.289468718077e-07	4.17814441336236e-06
PRR13	-0.338902	5.7386	27.3493	3.29319450397055e-07	4.17987827149122e-06
ERVK13-1	0.519112	2.2273	27.3448	3.3001812277352e-07	4.18574561735526e-06
TNNT2	1.03841	0.349443	27.3393	3.30871373656764e-07	4.19356373798616e-06
NUBP2	-0.380434	4.89936	27.3349	3.31567492743201e-07	4.19938056259737e-06
AGPS	-0.465933	3.90777	27.3261	3.32934862832934e-07	4.21368454704784e-06
TMEM199	-0.545874	3.21501	27.3178	3.34243783555615e-07	4.2272288797398e-06
PACSIN2	0.443536	5.49117	27.3086	3.3569941223373e-07	4.2426079893008e-06
STAC	-0.948782	1.85501	27.2968	3.37572039949112e-07	4.26323148312338e-06
SLC12A9-AS1	0.815301	1.99916	27.2929	3.3818882025033e-07	4.2649367887125e-06
NHSL2	0.681521	1.82248	27.2934	3.38109595259163e-07	4.2649367887125e-06
AC087588.2	1.13893	-0.347463	27.2849	3.39474955290403e-07	4.27810929421485e-06
MAP3K2	0.321955	4.87343	27.2755	3.40983243228596e-07	4.29158665562932e-06
DMAC1	-0.415969	5.04784	27.2752	3.41029166636759e-07	4.29158665562932e-06
HOXD4	1.36723	-0.859608	27.2629	3.43023452236552e-07	4.31361736171902e-06
EPC1	0.500081	5.62529	27.2681	3.43441587494939e-07	4.31581032518481e-06
AL138689.1	0.929327	2.07782	27.273	3.43860882711407e-07	4.31801474417601e-06
HOXC8	-0.982345	0.89395	27.2331	3.47872121472742e-07	4.36528971140777e-06
MT-ATP6	0.475976	11.3518	27.2106	3.53497757139557e-07	4.42993835131429e-06
MT-ND3	0.626293	11.3589	27.247	3.53524392319389e-07	4.42993835131429e-06
LINC00598	1.04668	0.571014	27.1831	3.56178050395319e-07	4.45688237476997e-06
AC007906.2	1.83976	1.77764	27.2462	3.56129770988166e-07	4.45688237476997e-06
ALDH3A2	-0.851777	3.36138	27.2227	3.566437487326e-07	4.45955806148264e-06
NSMCE4A	-0.367959	4.7691	27.1635	3.59498130018639e-07	4.49207755124207e-06
ARRDC3	0.463299	7.5017	27.1542	3.61079332008592e-07	4.50865349262632e-06
NOL3	-0.476218	4.08322	27.1497	3.61849724964417e-07	4.51508895716699e-06
SLC7A6	-0.775279	1.71584	27.139	3.63673567915754e-07	4.53465084050446e-06
RHOC	-0.435601	7.91212	27.1312	3.6502373103852e-07	4.54828302728222e-06
KDM5B	0.354534	6.55468	27.1028	3.69942159425245e-07	4.60632621292785e-06
AL356113.1	1.05742	0.197146	27.1003	3.70394822739344e-07	4.60872152594717e-06
FKBP14	0.5281	3.7549	27.0856	3.72970133746476e-07	4.63425206183517e-06
ANKRD42	0.841235	2.00985	27.0865	3.72802964220685e-07	4.63425206183517e-06
GOT1	-0.493798	4.00175	27.0822	3.73568417177918e-07	4.63843085171965e-06
ADM2	-0.762011	3.5076	27.0999	3.76258373546538e-07	4.66855694605116e-06
NOTCH2NLC	0.695349	1.76297	27.0573	3.77980086508081e-07	4.68663544237541e-06
TRPM3	1.27623	-0.822712	28.6562	3.78492636789378e-07	4.68970652693682e-06
GCLM	-0.901271	6.01176	27.115	3.78966974457459e-07	4.69098367681635e-06
EPHX2	0.891412	2.23332	27.0581	3.79125586892816e-07	4.69098367681635e-06
AL121820.2	0.882648	1.21595	27.0477	3.79709131508742e-07	4.69492310230013e-06
ESRRG	1.61207	0.0223429	27.0678	3.80194569612669e-07	4.69624203990084e-06
PGF	0.997171	2.35479	27.0776	3.80346271615147e-07	4.69624203990084e-06
POLR3G	-0.768923	1.61247	27.0321	3.82518605732536e-07	4.71977312411169e-06
NELFB	-0.38918	4.60136	27.0229	3.84174984351178e-07	4.73690966080916e-06
PACSIN3	-0.411939	5.81324	27.0038	3.87669227732711e-07	4.7766676035041e-06
KIAA0100	-0.443215	3.89213	26.9781	3.92398146577023e-07	4.83157272829817e-06
SLC25A25	0.676722	3.99912	27.0033	3.92881137115692e-07	4.83415803597668e-06
RFT1	-0.659814	2.4268	26.9729	3.93355583769993e-07	4.83663469877187e-06
PARD6A	-1.03459	0.75613	26.9623	3.95340867136351e-07	4.85767202881071e-06
FNBP4	0.365556	6.77704	26.9608	3.95617853867692e-07	4.85770438320483e-06
CAMK1D	0.87762	1.4547	26.955	3.9671033699587e-07	4.86774305394932e-06
AC118658.1	0.948563	0.779584	26.9405	3.99423612587208e-07	4.89764160974314e-06
SMARCD3	0.841686	3.16237	26.9423	4.05941788084259e-07	4.97412131475425e-06
PCIF1	0.376259	4.3167	26.8971	4.07716122578429e-07	4.99240779140641e-06
TMEM33	-0.438581	5.42385	26.8892	4.09242860433263e-07	5.00763931363604e-06
HNRNPDL	0.30909	9.00435	26.8859	4.09883081207968e-07	5.01200955515766e-06
FOXD3	1.57644	-0.88079	26.8807	4.10875052222899e-07	5.02067196318748e-06
CNR2	1.29309	-1.07108	28.4869	4.14453767738658e-07	5.06090924936598e-06
ZCCHC8	0.430596	4.39489	26.8603	4.14854598226845e-07	5.06231255424157e-06
ASB13	-0.721275	2.04807	26.8454	4.17796670708696e-07	5.09470237711307e-06
NUB1	0.537797	6.27858	26.8423	4.23863115871905e-07	5.15918457753911e-06
NDUFB1	0.334313	6.87588	26.815	4.23842907689713e-07	5.15918457753911e-06
AC008735.2	1.02642	-0.0490252	26.8144	4.23958746205772e-07	5.15918457753911e-06
SEPTIN4	1.4091	1.46132	26.84	4.27840182818195e-07	5.20284222319983e-06
FRMD6-AS1	0.684301	3.89208	26.8044	4.31856826426051e-07	5.24808302587485e-06
COX17	-0.399043	7.02242	26.7483	4.37436002240371e-07	5.31223721239232e-06
AC084866.1	1.77499	-0.351617	26.7695	4.40082748372927e-07	5.34071634180332e-06
NPM3	-0.436004	4.13313	26.7316	4.40902356723006e-07	5.34699803297092e-06
RLF	0.548881	4.53305	26.7241	4.44319701750626e-07	5.38475334647268e-06
VPS37A	-0.36069	4.75852	26.7128	4.44838966955907e-07	5.38735892539076e-06
WNT11	0.951913	0.395156	26.7049	4.4650246186837e-07	5.40380901561269e-06
CCDC152	1.3479	-0.659627	26.698	4.47953525477739e-07	5.41766743313446e-06
NME6	-0.566789	3.22441	26.6932	4.48988931177859e-07	5.42648328698646e-06
ZNF669	0.522926	2.88495	26.6914	4.49367996698463e-07	5.42735999286698e-06
LINC01686	1.53434	-0.261095	26.7041	4.49703386447054e-07	5.42770835748571e-06
TRMT9B	1.14879	0.172644	26.6687	4.54222032991618e-07	5.47851179574223e-06
MTLN	-0.430705	5.81637	26.6586	4.56399632177942e-07	5.49736480420898e-06
TTC21B	0.486036	2.92202	26.6585	4.5640609184385e-07	5.49736480420898e-06
TTC21A	0.977724	0.41678	26.6567	4.56796493796451e-07	5.49832679752547e-06
SLC7A6OS	-0.47313	3.49363	26.6467	4.58969099498839e-07	5.52072477970546e-06
BEX2	0.359774	5.36712	26.6452	4.59290242697431e-07	5.52083709246484e-06
ZNF480	-0.652758	2.97445	26.6408	4.60242021628084e-07	5.52852458273192e-06
NTN4	-0.663565	4.70215	26.6724	4.61034343303043e-07	5.53428751357538e-06
AC243772.2	1.68571	-0.323498	26.6567	4.6161372153737e-07	5.5374881799056e-06
KDF1	-0.412698	3.97136	26.6303	4.62533143598327e-07	5.54435220925329e-06
GLOD4	-0.342119	4.92967	26.6291	4.62812185997761e-07	5.54435220925329e-06
AL499604.1	0.718121	2.62812	26.6122	4.66521024539541e-07	5.5850042329257e-06
PSMA3-AS1	0.352286	4.98944	26.5853	4.72500845540185e-07	5.65277025076657e-06
ZNF239	-0.998982	1.05867	26.5731	4.75245775567552e-07	5.68177022430728e-06
NME4	-0.351493	6.12508	26.5452	4.81550979811182e-07	5.75326696932307e-06
PSG9	-1.57266	0.692058	26.5666	4.82359664270027e-07	5.75904262681396e-06
MAFA	1.67624	-0.626951	26.5535	4.84106373799257e-07	5.77600232782322e-06
RUNX3	-0.64804	2.7162	26.5296	4.85118261934459e-07	5.78417774128723e-06
CRYZ	-0.621588	2.37601	26.5271	4.85704659346624e-07	5.78727234077478e-06
PDCD5	-0.448582	7.62263	26.5163	4.88191847842171e-07	5.81299586946434e-06
MARCH6	0.343304	6.00272	26.4912	4.94032524781859e-07	5.87858863157769e-06
AC138028.1	1.01421	0.0388784	26.4874	4.94905082735738e-07	5.88501638342443e-06
SSU72	-0.311836	6.72128	26.4775	4.97253393061954e-07	5.90225477234614e-06
DPCD	0.62893	2.94159	26.4772	4.97303503462265e-07	5.90225477234614e-06
NR2C2AP	-0.387636	4.56704	26.477	4.97354801781342e-07	5.90225477234614e-06
TPRN	-0.756781	3.09488	26.4773	5.01270307801921e-07	5.94473681844663e-06
NCBP2AS2	-0.435315	4.83166	26.4242	5.09959874341428e-07	6.04374132201428e-06
AC068234.2	1.71527	-0.634069	42.9194	5.10431754149677e-07	6.04528738392921e-06
CD36	1.3214	-0.263957	26.3904	5.18176918964925e-07	6.13291479090439e-06
PDHB	-0.497402	4.1284	26.3855	5.19379365702145e-07	6.13926291158756e-06
NXF1	0.527682	4.61433	26.3891	5.19406745823911e-07	6.13926291158756e-06
GRPEL1	-0.430923	5.88057	26.3626	5.25046200912411e-07	6.2017798754871e-06
SPEN	0.326518	6.43629	26.3525	5.27570161267142e-07	6.22328932404798e-06
C2orf88	0.946466	3.42421	26.4078	5.27348978859679e-07	6.22328932404798e-06
PPP1CA	-0.492909	5.04115	26.3469	5.28965747397705e-07	6.23559755221289e-06
SFN	-0.67803	7.99403	26.3805	5.32879609247913e-07	6.27755579597042e-06
POLR2A	0.483713	4.69092	26.3229	5.35019884978756e-07	6.29857851292145e-06
AC022509.4	1.32551	-0.868293	26.3179	5.36306428880026e-07	6.3070052258113e-06
EIF2S1	-0.38024	5.8672	26.3173	5.364480893523e-07	6.3070052258113e-06
PDXDC1	0.350942	5.18195	26.3152	5.36982729537022e-07	6.30910166501826e-06
ZHX1	0.407792	4.42174	26.3124	5.37693470193765e-07	6.31146424326992e-06
N6AMT1	-0.637234	2.16577	26.3116	5.37896732355942e-07	6.31146424326992e-06
CRIP2	0.914922	5.5008	26.3621	5.40253639617527e-07	6.33492115434962e-06
GDPD5	0.647115	1.75729	26.3001	5.40826616425902e-07	6.33744279975977e-06
ADGRA3	-0.451899	4.37989	26.2982	5.41319714736414e-07	6.3390257070919e-06
AC083798.2	0.642338	2.27672	26.2852	5.44679065717891e-07	6.37414906649106e-06
CYBA	-0.394798	7.10177	26.2462	5.54832064413721e-07	6.48867670575253e-06
UNC119B	0.576542	2.47534	26.2427	5.55750350409609e-07	6.49512587746042e-06
DAPK3	0.484173	7.20128	26.247	5.57572339938039e-07	6.51212127370905e-06
CDC26	-0.417464	5.08633	26.2168	5.62613748904607e-07	6.56667042722807e-06
LINP1	-1.28974	0.771656	26.2136	5.64253126792555e-07	6.57713355035483e-06
MRPS35	-0.353609	5.03317	26.211	5.64163145311715e-07	6.57713355035483e-06
PPCDC	-0.540671	2.72465	26.2086	5.64818032998302e-07	6.57938690280786e-06
GNG12-AS1	0.826932	0.542334	26.1846	5.71283288491863e-07	6.65032340962323e-06
SHROOM3	0.443068	6.26152	26.1676	5.75886817141734e-07	6.69950853108512e-06
AL445238.1	1.29288	0.592686	26.1778	5.7785441717775e-07	6.71798444553463e-06
PAF1	0.436404	4.539	26.1556	5.7917525047113e-07	6.72892190606419e-06
LIF-AS1	1.19014	-0.612302	26.1517	5.80261013457881e-07	6.73711574051491e-06
VCPKMT	0.552736	3.62912	26.1432	5.82615331137965e-07	6.7600177281316e-06
AQP4-AS1	1.2107	-0.555108	26.1297	5.86354999988729e-07	6.79895326116597e-06
ZBTB43	0.567015	5.81596	26.1495	5.88780094150219e-07	6.82260493915169e-06
HCP5	0.652527	2.80212	26.0912	5.97145854478416e-07	6.91501929326019e-06
EBLN2	0.514669	2.17179	26.0774	6.01079303594582e-07	6.95601970552005e-06
SRPRB	-0.421178	4.95609	26.0708	6.02945457120533e-07	6.97305830423001e-06
P3H2	-0.855242	3.58856	26.0969	6.08333963352172e-07	7.02732075377108e-06
ITPKC	0.762352	6.48887	26.1059	6.08431193693158e-07	7.02732075377108e-06
RELB	0.437928	6.46632	26.0461	6.10067061766333e-07	7.04162150954021e-06
IMMT	-0.393411	4.51735	26.0399	6.11859122582358e-07	7.05770529279689e-06
RAB28	-0.482931	3.13515	26.033	6.13854399952971e-07	7.07611068070788e-06
SPOP	-0.42202	4.15648	26.0298	6.14815099152508e-07	7.08257393987919e-06
LINC01578	0.447245	8.45785	26.0126	6.19849382658339e-07	7.13592533767786e-06
CEP63	-0.409216	3.80671	25.9996	6.23663243425878e-07	7.1751665939562e-06
AC092053.2	1.03608	0.261999	25.9945	6.25197362462878e-07	7.18391791617898e-06
AL596442.3	1.44636	-1.15563	41.067	6.25235372689021e-07	7.18391791617898e-06
NUFIP2	0.324848	5.85791	25.9804	6.2938396620711e-07	7.22689526956102e-06
LRRC61	-0.727365	2.72056	25.9778	6.30156731295743e-07	7.23107912140144e-06
MORC2	-0.470485	3.72248	25.9746	6.31118079364228e-07	7.23742015105118e-06
ARHGAP21	-0.448457	5.32684	25.9712	6.32133140987735e-07	7.2396826612735e-06
M6PR	-0.350614	5.0486	25.9715	6.32062030349173e-07	7.2396826612735e-06
GAR1	-0.373205	4.86058	25.9607	6.35308043424441e-07	7.27134079953016e-06
APOM	0.754843	1.69468	25.9462	6.39685635941876e-07	7.31671438629642e-06
CTNNBIP1	-0.428308	5.13781	25.9387	6.4195402864184e-07	7.32730872769615e-06
RPL3L	1.01743	-1.17947	25.9444	6.41506779573334e-07	7.32730872769615e-06
NEDD4L	0.391203	6.81193	25.9377	6.42267205771175e-07	7.32730872769615e-06
IRGQ	0.377938	4.55621	25.9404	6.41436439593777e-07	7.32730872769615e-06
H2AFV	-0.288813	5.75949	25.9259	6.45892810732292e-07	7.35445537416461e-06
SYT8	1.23987	-0.0109985	25.9278	6.45295782477355e-07	7.35445537416461e-06
TMBIM4	-0.37269	6.1829	25.9272	6.45485943918922e-07	7.35445537416461e-06
DHDH	-0.983847	1.74189	25.9119	6.50176842706579e-07	7.39847762015597e-06
AC124016.1	0.671434	2.29881	25.9074	6.51568210222782e-07	7.40954831740821e-06
DPM2	-0.369146	4.9561	25.8758	6.61424072534612e-07	7.51680014653263e-06
YTHDC1	0.367001	6.46218	25.8636	6.65254348767085e-07	7.55548011499038e-06
CBX2	-1.04696	0.490158	25.8554	6.67852190018341e-07	7.58012235670817e-06
RPLP0	0.258183	11.1308	25.8532	6.6854971916569e-07	7.5831783007993e-06
ZNF207	0.270932	6.90499	25.8483	6.70115142861141e-07	7.59606832234275e-06
AL451042.2	0.709157	1.51808	25.8407	6.72554312271215e-07	7.6188398292221e-06
ZNF670	0.839981	3.232	25.8758	6.73386172868864e-07	7.62338591868038e-06
AC099314.1	1.1368	-0.302528	25.8293	6.76200125272088e-07	7.65035106585788e-06
AL451123.1	0.944981	1.11192	25.8272	6.76860534514342e-07	7.65293271016025e-06
RCC1L	-0.415605	3.63258	25.8239	6.77924458026448e-07	7.66007048743861e-06
FAM32A	-0.419531	4.96896	25.8199	6.79207145542377e-07	7.66966946363095e-06
FMO2	1.11318	3.31063	25.8549	6.86429422400756e-07	7.74628384514199e-06
ZSCAN16	-0.681124	1.88721	25.7837	6.90995901389653e-07	7.78293475191171e-06
CRY2	0.593437	2.65457	25.786	6.90257090971758e-07	7.78293475191171e-06
FTL	-0.544237	11.1802	25.8196	6.9075033458403e-07	7.78293475191171e-06
ING1	0.488145	4.30229	25.7814	6.91740737894356e-07	7.78637095051333e-06
DPH2	-0.67478	3.40572	25.7802	6.95579730695559e-07	7.82460909256389e-06
ZNF768	-0.498938	3.42828	25.7603	6.98739977296094e-07	7.85393078818859e-06
AC091044.1	1.11984	0.34391	25.7592	6.99073473522264e-07	7.85393078818859e-06
NAE1	-0.40317	5.29392	25.7577	6.99601447156947e-07	7.85487839147806e-06
AL590004.3	-1.18706	0.822787	25.7461	7.03449531651941e-07	7.88381100984124e-06
GOLGA8N	1.1981	-0.459819	25.7471	7.03106585562337e-07	7.88381100984124e-06
ZNF136	0.518701	2.71862	25.7459	7.03514141847349e-07	7.88381100984124e-06
NOSIP	-0.315931	4.9605	25.7409	7.05176661971519e-07	7.8974433756279e-06
PITPNA	-0.350062	4.43478	25.7232	7.11133264492216e-07	7.95911857212337e-06
FAM192A	-0.32104	4.55216	25.7214	7.11750145048203e-07	7.96099056741849e-06
ESPL1	1.02774	0.0429406	25.7193	7.124832531176e-07	7.96415939375014e-06
WDR3	-0.513275	3.33507	25.7086	7.16092129807513e-07	7.9944055803101e-06
TVP23C	0.552359	3.5779	25.709	7.15971343979898e-07	7.9944055803101e-06
AC007032.1	0.748053	2.16552	25.7059	7.17024346790385e-07	7.99976879916229e-06
GSTO1	-0.518113	7.03753	25.7244	7.17775550823276e-07	8.0031069917361e-06
XKR8	-0.660406	2.6688	25.7003	7.18939617182733e-07	8.01104144860759e-06
WDR4	-0.652355	2.48855	25.6958	7.20463023727907e-07	8.02296748309831e-06
AC083837.1	0.775097	2.3487	25.6893	7.22885280184852e-07	8.04488169135952e-06
TAF12	-0.425196	4.13368	25.6861	7.2379469620726e-07	8.04890384253836e-06
PEPD	-0.438943	3.75576	25.6851	7.24155869262601e-07	8.04890384253836e-06
RNF122	0.809894	1.92387	25.6803	7.25782470290733e-07	8.06192247112153e-06
DERL3	1.30624	-0.369044	25.674	7.2797713602502e-07	8.08123082787399e-06
AARS	-0.593524	5.00593	25.6962	7.3002002969162e-07	8.09883123165402e-06
NKTR	0.292842	6.47292	25.6557	7.34313208091369e-07	8.1413585863906e-06
PSCA	1.23511	0.538761	25.6557	7.38379544857196e-07	8.18131928738517e-06
ST5	0.617417	5.96449	25.6604	7.47883922361874e-07	8.28144635981197e-06
AL161669.3	1.04892	0.605101	25.5982	7.5468391052675e-07	8.35152082486665e-06
SLC11A1	1.08757	0.163458	25.5887	7.58081531808095e-07	8.38387982647978e-06
PKDCC	1.15165	0.917091	25.5852	7.6194274150236e-07	8.42132221038751e-06
GTPBP3	-0.519575	3.38665	25.5717	7.6424668019779e-07	8.44151698040054e-06
AL022311.1	0.486318	2.5307	25.5612	7.6808022254364e-07	8.47857133438758e-06
ZNF770	-0.399089	4.22653	25.5542	7.70643918551691e-07	8.50157085475155e-06
TESK2	0.526655	3.1605	25.5395	7.760399554512e-07	8.55490972179126e-06
SGPL1	-0.502837	4.28029	25.5384	7.76445268435477e-07	8.55490972179126e-06
SLC26A4-AS1	1.01684	1.3347	25.5126	7.86491016300085e-07	8.66020518321475e-06
CCT6B	0.915742	1.27437	25.503	7.89627550936939e-07	8.68933835729612e-06
MED8	-0.404762	5.1548	25.4974	7.91721023717568e-07	8.70521756931514e-06
SIGMAR1	-0.530629	3.42297	25.4966	7.92053852036976e-07	8.70521756931514e-06
POGZ	0.330086	5.02215	25.4843	7.96701508654772e-07	8.74664950250524e-06
TGFBRAP1	-0.579034	2.32069	25.484	7.96811569385573e-07	8.74664950250524e-06
EGR1	1.04457	7.07683	25.5117	8.08228791501261e-07	8.8664801625287e-06
CAMK2B	1.02213	0.750374	25.4492	8.10103926198198e-07	8.88154806022618e-06
TM4SF1-AS1	0.563925	3.71283	25.4399	8.13678591911179e-07	8.90970510103855e-06
PTPN2	0.482447	6.55875	25.4569	8.13436190584355e-07	8.90970510103855e-06
NNT-AS1	-0.616745	2.49553	25.4271	8.18677082898612e-07	8.95889766984106e-06
MCL1	0.445012	7.37757	25.4221	8.20601644382559e-07	8.97441180694107e-06
HIGD1A	-0.423327	6.18583	25.4198	8.21492578332265e-07	8.97860962466117e-06
KLHL42	-0.442167	3.2634	25.4153	8.23258377130783e-07	8.99235831306456e-06
GYG1	-0.390444	4.14043	25.3888	8.33717179945484e-07	9.1009842096885e-06
AP003696.1	1.00958	-0.0410935	25.3735	8.39821047324634e-07	9.1619663979852e-06
FAM50A	-0.375832	5.67211	25.3451	8.51254932736358e-07	9.28098512255539e-06
ALPL	-1.10891	4.71703	25.3997	8.52122118860813e-07	9.28472260710742e-06
TRAPPC6A	0.69012	4.3451	25.3732	8.54216289025346e-07	9.30181649045681e-06
FAM71A	1.10913	0.11098	25.3319	8.56584545996796e-07	9.32187213977829e-06
AC073957.3	0.93638	0.0922982	25.3266	8.58785196369534e-07	9.34008027452026e-06
AGTRAP	-0.568953	5.64157	25.3235	8.71685049035217e-07	9.46874569215801e-06
HIST1H2BG	0.653544	4.69901	25.3361	8.71418547047911e-07	9.46874569215801e-06
TRA2B	0.460364	6.5073	25.2963	8.73112093541178e-07	9.47843208353164e-06
TMEM250	-0.676155	2.97358	25.2872	8.75010202415686e-07	9.48503772012391e-06
EI24	-0.359858	5.85109	25.2889	8.74323299381199e-07	9.48503772012391e-06
GOLGA8B	0.555887	4.48304	25.3025	8.75327664897914e-07	9.48503772012391e-06
ADCK5	-0.66926	1.98981	25.2784	8.78715537663943e-07	9.51592496016989e-06
SPDEF	1.46731	2.62492	25.3315	8.79729586306856e-07	9.52108316329413e-06
PRSS21	0.920255	1.90966	25.2614	8.87216541745526e-07	9.5962468467601e-06
SNHG5	0.361765	8.04119	25.2506	8.9041584934897e-07	9.62497132391505e-06
NAV2	0.568205	5.40948	25.2688	8.95270367995398e-07	9.66564459495519e-06
MRPS11	-0.401399	4.61032	25.2398	8.95010453980731e-07	9.66564459495519e-06
WDR12	-0.573964	3.10339	25.2267	9.00618593097811e-07	9.71746057854347e-06
TFAP2A-AS2	0.690715	1.78211	25.2105	9.07593791968467e-07	9.78080077942403e-06
SLCO5A1	0.889267	1.05672	25.2111	9.07329339199663e-07	9.78080077942403e-06
AC019257.1	1.27047	-1.01542	27.2052	9.13149608861352e-07	9.83052184828819e-06
CHMP4B	0.461024	7.24265	25.2026	9.13317996184009e-07	9.83052184828819e-06
SELENOH	-0.269828	7.14802	25.1921	9.15565042197306e-07	9.84872092171659e-06
CETN3	-0.589824	3.04507	25.1888	9.17003640171302e-07	9.85820671091261e-06
PRKD2	0.377933	4.36169	25.1818	9.20058271788504e-07	9.88504354386362e-06
AL356441.1	1.1421	0.202275	25.1728	9.24005210061945e-07	9.90941020554621e-06
LMX1B	-0.609498	2.41141	25.1731	9.23871461749501e-07	9.90941020554621e-06
KIAA0930	-0.564563	3.27809	25.1749	9.23097382996652e-07	9.90941020554621e-06
AL021155.5	0.783722	3.04513	25.2	9.24637055659019e-07	9.9101838423115e-06
FANCF	-0.542345	2.73452	25.1577	9.30707267694808e-07	9.96920924489066e-06
CFAP157	1.00266	-0.0390314	25.1383	9.39329262875371e-07	1.00554800051217e-05
CHD6	0.390507	4.82782	25.134	9.4124260284238e-07	1.00698740337929e-05
RNF149	0.461394	5.56347	25.1275	9.44157333130677e-07	1.00949575727124e-05
GPAA1	-0.502673	4.64724	25.1253	9.45154341584112e-07	1.00995188727147e-05
SBNO1	-0.370156	4.33514	25.1195	9.47791348191002e-07	1.01215884264595e-05
UCHL5	-0.347467	4.45735	25.1143	9.50148149660427e-07	1.01406408305531e-05
APOA1-AS	1.07384	-0.0616148	25.1027	9.55403220244095e-07	1.01905839865313e-05
FAM3D	1.49823	2.85254	25.1406	9.63297222278077e-07	1.02685976024417e-05
CNFN	0.71248	3.80008	25.106	9.67197922583432e-07	1.03039749803022e-05
PTRH2	-0.409902	5.09476	25.0731	9.68969505201785e-07	1.03166410457624e-05
DENND5A	0.451577	5.26162	25.0689	9.7093067515044e-07	1.03313092152727e-05
PARP14	0.610214	5.13869	25.1026	9.72863240937227e-07	1.03456555820027e-05
TIMP3	1.09126	2.13173	25.099	9.74480613468401e-07	1.03566348992026e-05
CYBRD1	0.593128	3.13307	25.0504	9.79519224845403e-07	1.03977022752474e-05
AC008105.1	1.04561	0.134245	25.051	9.79221790724126e-07	1.03977022752474e-05
AL353807.5	0.721337	1.94486	25.0357	9.8639156690392e-07	1.04643793191137e-05
AC079915.1	0.865856	0.190773	25.0302	9.88978331765153e-07	1.04855391270861e-05
KMT5C	0.597294	3.14769	25.0225	9.92600511565755e-07	1.05176449178835e-05
AC018797.3	1.02445	-0.525378	25.0118	9.97680089640512e-07	1.05651457339563e-05
ARPC5L	-0.352551	6.3515	25.0069	1.00001802889174e-06	1.05835739507216e-05
GJB4	-1.51416	-0.0885625	25.0028	1.00198255560783e-06	1.05980305433645e-05
TGM7	1.15715	-0.345702	25.0011	1.00279104023759e-06	1.06002496468339e-05
AP1M2	-0.371931	5.15584	24.9843	1.01086958925012e-06	1.067927025493e-05
AL139393.3	0.872541	1.0437	24.9794	1.01324048557121e-06	1.06979344290542e-05
NECTIN4	0.403332	6.95841	24.9668	1.0193185460066e-06	1.0745774515957e-05
FHIT	0.57781	4.2756	24.9786	1.01959229565163e-06	1.0745774515957e-05
NDN	-1.36543	-0.0258042	24.9683	1.01861440942399e-06	1.0745774515957e-05
SLC25A23	-0.529432	3.02828	24.9638	1.02078131293477e-06	1.07519059647965e-05
SF3B1	0.284723	7.13916	24.958	1.02363303919298e-06	1.07755330511004e-05
AL512274.1	0.798717	1.73137	24.9514	1.02685910295364e-06	1.08030702774196e-05
GRIA2	1.45541	-0.48255	24.9465	1.03104166610177e-06	1.08406316745831e-05
LYAR	-0.538204	4.19813	24.9191	1.04276489449574e-06	1.09539306427495e-05
CENPC	0.427169	4.08056	24.9186	1.04305473080739e-06	1.09539306427495e-05
PTER	-0.661595	2.79576	24.9077	1.04846337174065e-06	1.09992956261248e-05
RPN2	-0.320996	5.8329	24.9074	1.0486169104766e-06	1.09992956261248e-05
ENTPD6	-0.398253	4.88977	24.9008	1.05192938225383e-06	1.10275083731121e-05
WEE1	0.414659	7.44254	24.8873	1.05872503486359e-06	1.10921807498786e-05
USP5	-0.585928	2.96271	24.8801	1.06234696189848e-06	1.11235454212741e-05
GDE1	-0.462761	4.50365	24.8772	1.06385468249838e-06	1.1132748822882e-05
DBNL	-0.39846	5.07094	24.8504	1.0775062188554e-06	1.12689457241901e-05
RTL8A	-0.388907	4.36222	24.8439	1.08083922330962e-06	1.12971306304133e-05
AC016596.1	0.897171	0.838224	24.8387	1.08357407065345e-06	1.13190339203481e-05
BTAF1	0.34856	4.55165	24.8318	1.08710079309261e-06	1.13424906555673e-05
ZNF234	-0.693188	1.60867	24.833	1.08649774116327e-06	1.13424906555673e-05
AC008124.1	0.432646	4.03742	24.8159	1.09538557285289e-06	1.14222007967805e-05
KAT6A	0.337887	4.72028	24.8129	1.09696169596042e-06	1.14319033482491e-05
RSRC2	0.413313	7.63565	24.8066	1.10025248571374e-06	1.14594532423809e-05
NIFK	-0.369476	5.72272	24.802	1.1026700066384e-06	1.14778807392943e-05
SLC13A2	1.11989	2.21557	24.8255	1.11069680966745e-06	1.15546402538025e-05
AMY2B	0.711654	1.44359	24.7856	1.11136571044146e-06	1.15548099055059e-05
TMEM192	-0.499233	3.00612	24.7832	1.1126349150622e-06	1.15612170223541e-05
C7orf25	-0.652425	2.00268	24.778	1.11539013680069e-06	1.15830485408756e-05
TCF25	0.240652	6.88996	24.7652	1.12223849273838e-06	1.16473357282683e-05
TSEN54	-0.482398	3.07745	24.7626	1.12363228317202e-06	1.16549696577878e-05
RRP9	-0.477128	4.13112	24.7538	1.12835155466019e-06	1.16902238892998e-05
AC135279.4	1.02496	0.613827	24.754	1.1282416206742e-06	1.16902238892998e-05
MYT1L	1.18671	-0.848861	24.7492	1.13082461191567e-06	1.1708994490397e-05
TTC39A	-0.834822	1.6348	24.7416	1.13493346148344e-06	1.1744670876111e-05
SRD5A3	-0.679235	3.98459	24.7652	1.13596872444711e-06	1.17485176606662e-05
ZNF763	-0.935931	0.427952	24.7379	1.13696661306943e-06	1.17519736433201e-05
AL512306.2	1.10102	0.535666	24.7247	1.14412381806518e-06	1.18190526970024e-05
YAP1	0.300749	5.84018	24.7222	1.14549908517235e-06	1.18263596513479e-05
COLGALT1	-0.528861	4.10279	24.7201	1.14666412012154e-06	1.18314888757996e-05
RSU1	-0.46611	4.72977	24.712	1.15106278493274e-06	1.18699578742103e-05
SNAPIN	-0.392271	3.80912	24.7073	1.15364578160313e-06	1.18830498439672e-05
AGFG1	0.347306	6.0635	24.7073	1.15367461209644e-06	1.18830498439672e-05
AC063960.1	1.34206	0.106525	24.6807	1.17247067559443e-06	1.20696312686483e-05
SIRT5	-0.655372	2.23114	24.6688	1.17505599498521e-06	1.20892164132528e-05
PTGER3	1.15692	1.15349	24.6677	1.18680632520227e-06	1.22030155598324e-05
SFXN4	-0.551941	3.99141	24.6443	1.18888972303611e-06	1.2217342679093e-05
ZADH2	-0.480292	3.20748	24.6414	1.19052874381027e-06	1.2227089291128e-05
IPMK	0.482928	3.37212	24.6344	1.19455215506889e-06	1.22612988160288e-05
RGPD2	1.26724	1.47575	24.6557	1.20202372959966e-06	1.23308413419997e-05
CRTC2	0.421403	4.73808	24.6176	1.20414207265736e-06	1.23454195358837e-05
MORN2	0.71504	3.43962	24.6036	1.22481055961029e-06	1.25500554215624e-05
MSMB	1.34395	-0.80264	25.6264	1.22623786160426e-06	1.25574132895113e-05
SEMA4C	0.577994	2.6939	24.5752	1.22880940469021e-06	1.25764735950548e-05
RPA2	-0.396842	4.0933	24.5719	1.23071368599051e-06	1.25886866112929e-05
PAK4	0.431303	3.87788	24.5674	1.2333746754462e-06	1.26086212491053e-05
PSMB7	-0.358533	7.04001	24.5643	1.23521308383275e-06	1.26195167361005e-05
SSH2	0.435712	4.07427	24.5632	1.23586592230872e-06	1.26195167361005e-05
PRTFDC1	-0.910273	0.954701	24.5601	1.2376510952584e-06	1.26304612637725e-05
CANX	0.235294	7.40436	24.5547	1.24088969601074e-06	1.26562171414552e-05
CLDN11	-0.924036	3.59271	24.5902	1.24743429743297e-06	1.27156428729696e-05
SYNE1	0.921313	2.09374	24.5457	1.25720157804579e-06	1.2807831496478e-05
TTC4	-0.409786	3.77653	24.509	1.26824980902721e-06	1.29070968743554e-05
TOR2A	-0.61833	2.6117	24.5088	1.26840328484007e-06	1.29070968743554e-05
PODXL	0.558569	4.37217	24.5129	1.2740071809404e-06	1.29566749831882e-05
SLC26A3	1.39419	-1.13425	31.4638	1.2766645727272e-06	1.29762473735406e-05
FAIM	-0.64388	2.9073	24.4899	1.27989550205039e-06	1.30016234993139e-05
NOL4	1.07288	0.48674	24.4881	1.28101056497882e-06	1.30054891419238e-05
MRPL37	-0.360656	4.85067	24.4571	1.30010059226996e-06	1.31917370124538e-05
AP001363.2	0.961511	0.286203	24.445	1.30763006509619e-06	1.32605371893432e-05
CLNS1A	-0.283531	6.19804	24.4424	1.30929993100648e-06	1.32698709664572e-05
SMIM15	-0.315607	5.06979	24.4256	1.31984458126558e-06	1.33690893340322e-05
PTPRS	0.80521	1.00995	24.4228	1.32160780921283e-06	1.33792955231117e-05
MTG2	-0.444522	3.43974	24.4029	1.33420772072577e-06	1.34991325160974e-05
RPS6KA5	0.466467	4.14482	24.4014	1.335167469371e-06	1.35011280483627e-05
GLRX5	-0.393003	5.3826	24.395	1.33929566720086e-06	1.35351421709237e-05
BOLA1	-0.508733	3.48191	24.3921	1.34114712164455e-06	1.35461214693887e-05
MXRA7	-0.553274	4.82497	24.3996	1.3479679701671e-06	1.36072524970232e-05
ELL2	0.456772	6.0115	24.3854	1.3488219407964e-06	1.36081146915904e-05
HSBP1	-0.297495	7.7197	24.3736	1.35303262273254e-06	1.36428221059809e-05
ZNF644	0.325896	5.83995	24.3688	1.35618629331175e-06	1.36668380816038e-05
TANC1	0.367289	3.89107	24.36	1.36190020571092e-06	1.37166126520578e-05
FOS	1.27159	8.86347	24.4095	1.36426766502722e-06	1.3730867328799e-05
AC126763.1	1.41403	-0.889471	32.1034	1.36486651410179e-06	1.3730867328799e-05
RRS1	-0.575683	3.36204	24.3525	1.36676053136483e-06	1.3742113553859e-05
AMT	0.757227	1.73023	24.3457	1.37119146099861e-06	1.37788399593879e-05
LINC01006	-0.586507	2.10224	24.3383	1.37611183631854e-06	1.38204402574339e-05
TPT1-AS1	0.492825	8.6249	24.3433	1.38225840632542e-06	1.38743012145112e-05
AC015712.1	0.591246	5.5129	24.3601	1.38400658026203e-06	1.388397762613e-05
CRISPLD1	1.28153	1.03442	24.3249	1.4010568182349e-06	1.40470623010573e-05
PRKCZ	-0.450983	3.5702	24.2978	1.40301511317494e-06	1.40587354804049e-05
NR4A3	1.61625	0.732419	24.327	1.41090917129948e-06	1.41298403772786e-05
TACC1	-0.714911	4.4488	24.3052	1.42546751063158e-06	1.42675679724379e-05
FAM200A	-0.798679	1.29764	24.2461	1.43813956436748e-06	1.43862706930455e-05
CLK1	0.706681	7.15557	24.2878	1.44181522094787e-06	1.44076388283687e-05
ZNF205	-0.436986	3.95663	24.2406	1.44190308391897e-06	1.44076388283687e-05
AP2M1	-0.27812	6.03799	24.239	1.44304064553928e-06	1.44108729102755e-05
ODF3B	0.407676	5.84547	24.2345	1.44610179110188e-06	1.44333023186302e-05
ACOT4	-1.07055	0.554661	24.2209	1.45553738489195e-06	1.45192929221954e-05
VPS29	-0.334531	6.64212	24.2089	1.46391487923366e-06	1.45840491323545e-05
TGFB1I1	-0.788136	4.31729	24.2549	1.46318731052313e-06	1.45840491323545e-05
LINC00665	-0.421318	4.89686	24.2081	1.46450013313714e-06	1.45840491323545e-05
AC006504.5	-0.68782	1.8034	24.2027	1.46827424335156e-06	1.46134141387199e-05
ITGB6	0.688442	6.06104	24.2407	1.47346600442204e-06	1.46568477945487e-05
LINC01358	1.32035	-0.807681	24.1927	1.47533537268745e-06	1.46672027562067e-05
TUFM	-0.269538	6.88334	24.1793	1.48479849026267e-06	1.4752997793822e-05
IL17RC	0.474955	3.61711	24.1767	1.48665249883021e-06	1.47620210902043e-05
FAM114A2	-0.594001	2.29291	24.1734	1.48901118757927e-06	1.47620210902043e-05
AC078962.3	1.1773	-0.823886	24.1734	1.48904154902885e-06	1.47620210902043e-05
SNAI1	0.59776	3.95329	24.1908	1.48836298748289e-06	1.47620210902043e-05
LETM1	-0.495264	4.59461	24.1673	1.49334166275993e-06	1.47963668051636e-05
AC067852.2	-0.655806	2.40285	24.1606	1.49818988652558e-06	1.48361018628758e-05
ATP5MD	-0.300872	8.72604	24.1545	1.50251991551443e-06	1.48706638480148e-05
CASC1	1.25994	-0.599021	24.1439	1.51021951216116e-06	1.49301768187189e-05
DGCR6	0.721128	2.96144	24.1619	1.50970043308118e-06	1.49301768187189e-05
C17orf113	0.905651	2.02042	24.1551	1.51274058384214e-06	1.49467548981635e-05
AC009802.1	1.04127	-0.134603	24.1389	1.51383332889928e-06	1.49492096606195e-05
AR	1.01087	0.924489	24.1332	1.5180405676339e-06	1.49824003849085e-05
UBASH3B	-0.803452	1.81959	24.1236	1.52496810480435e-06	1.50423873335186e-05
PTMA	0.32625	11.1876	24.1106	1.53444697556488e-06	1.51274599940711e-05
RAD54L2	0.386062	3.98606	24.1064	1.53755572148906e-06	1.51328302416261e-05
AP001207.3	1.04134	0.562367	24.1078	1.53648090741708e-06	1.51328302416261e-05
ZNF331	0.468311	3.38602	24.107	1.53712364696846e-06	1.51328302416261e-05
EPHA7	1.52863	-0.431175	24.0973	1.54927348056895e-06	1.52396868038633e-05
HLA-DRB5	1.45596	3.24386	24.1404	1.55063202430587e-06	1.52445811340143e-05
AC058791.1	0.517229	4.964	24.0938	1.55501596509656e-06	1.52791968246392e-05
PCBP2	0.20615	8.48996	24.0569	1.574451375147e-06	1.54615840534403e-05
GREB1	0.964406	1.21612	24.0535	1.57700056648535e-06	1.54780332761583e-05
NARS	-0.418626	6.58714	24.0477	1.58135827577347e-06	1.55122047816316e-05
MPV17L2	-0.626655	3.08363	24.0457	1.58285663512748e-06	1.55183054161501e-05
AMBRA1	0.508891	2.86196	24.0362	1.59013263241188e-06	1.55810118370142e-05
PRKCSH	0.287882	5.35712	24.0314	1.5937811034618e-06	1.56081240143223e-05
MFSD10	-0.330292	6.49155	24.0165	1.60518262397654e-06	1.57110909564006e-05
SRF	0.411131	4.68308	24.0015	1.61671274345553e-06	1.58152021191291e-05
AC080112.4	1.44887	-0.892352	23.9934	1.62300957697773e-06	1.58680328934112e-05
AC092745.4	1.10963	0.0816137	23.9911	1.62481911337317e-06	1.58769576276961e-05
HIPK1-AS1	1.08749	0.00412642	23.9793	1.63405941686611e-06	1.59584423800503e-05
DBNDD2	-0.31565	6.54907	23.9673	1.6434682633118e-06	1.6041482398125e-05
AC004130.2	0.612896	3.51464	23.9657	1.64865848900717e-06	1.60744202678199e-05
MIR17HG	0.720476	1.73831	23.9617	1.64782349164152e-06	1.60744202678199e-05
FUCA2	-0.52599	3.22732	23.9526	1.65506970686269e-06	1.61280485579036e-05
MYNN	0.529901	4.71409	23.9443	1.67175447012072e-06	1.6281674723849e-05
CZIB	-0.418694	4.03911	23.9302	1.67292227414235e-06	1.62840911412669e-05
NDUFA13	-0.237982	8.38472	23.9149	1.68521387285566e-06	1.63947235344957e-05
TMEM50A	-0.304967	7.51123	23.9122	1.68739381222253e-06	1.6406916441083e-05
DNAAF2	-0.449766	3.97135	23.9074	1.69128831025752e-06	1.64267420852549e-05
PRSS27	0.900466	1.71461	23.9083	1.69051821251226e-06	1.64267420852549e-05
JTB	-0.340369	6.42758	23.8979	1.69896612984556e-06	1.64922666091258e-05
AC144652.1	0.701272	1.50144	23.8865	1.70832407162437e-06	1.6574019732702e-05
SELENOP	0.630512	6.72493	23.9107	1.72141423797306e-06	1.66918732188122e-05
DDAH1	-0.593857	3.93299	23.8768	1.7257668181592e-06	1.67249191474148e-05
KLF5	0.354719	7.15001	23.864	1.72679459335557e-06	1.67257248741541e-05
SF1	0.320276	6.86719	23.8263	1.75827293485669e-06	1.70213125120681e-05
H1FX-AS1	0.732408	1.15643	23.8197	1.76391713383151e-06	1.7066621186678e-05
SVOPL	1.25828	0.0472838	23.8045	1.77680001250964e-06	1.71818793126683e-05
ROPN1B	1.19684	4.39173	23.8396	1.78988524569926e-06	1.72989673364362e-05
KAT2A	0.473507	4.00071	23.7864	1.79227310373493e-06	1.73125955126736e-05
HNRNPD	0.219213	7.00029	23.7811	1.79678559250588e-06	1.73467206657084e-05
WWTR1-IT1	1.10831	-0.528331	23.7773	1.8000802988428e-06	1.73595979146572e-05
ATP2A3	1.13844	0.633962	23.7774	1.79998725001825e-06	1.73595979146572e-05
DPH7	-0.357665	4.09294	23.7714	1.80521145500422e-06	1.73996048025611e-05
MIOS	0.375829	4.2693	23.769	1.80724017119514e-06	1.74096814315458e-05
ITGA11	1.09093	-0.375366	23.7625	1.81296002193728e-06	1.74552855619475e-05
AL390957.1	0.783723	2.3445	23.7622	1.82439045747231e-06	1.75557920869591e-05
PSMD2	-0.399973	5.73479	23.7441	1.82898007179279e-06	1.75903971489208e-05
WTIP	-0.559739	3.32502	23.7146	1.85506290125608e-06	1.78315655426928e-05
SGTB	-0.673628	1.79332	23.7122	1.85714636562809e-06	1.78419064296316e-05
SHMT2	-0.493072	5.42382	23.7199	1.85865230936677e-06	1.78466907752972e-05
MIR155HG	1.4862	3.7877	23.7593	1.8601211375677e-06	1.78511137462188e-05
HAUS5	0.529482	2.27441	23.702	1.86632908215388e-06	1.79009873936168e-05
FRA10AC1	-0.383745	4.3834	23.6839	1.88259586721024e-06	1.80472346642255e-05
PHKB	-0.423541	4.7745	23.679	1.88694699315572e-06	1.80791577168913e-05
SCCPDH	-0.56804	3.88769	23.6696	1.89743631258471e-06	1.81698255006083e-05
SLC16A10	1.22207	-0.340131	23.6626	1.90189347496062e-06	1.82026626311636e-05
SCO2	-0.465416	4.7595	23.6566	1.90736100540827e-06	1.82451290987352e-05
CD58	-0.47869	4.33782	23.6261	1.93549889347213e-06	1.85042890970937e-05
RPS29	0.272639	11.4611	23.6217	1.93960776452333e-06	1.85335645324609e-05
GMPPA	-0.407456	3.73847	23.6136	1.9471230627185e-06	1.85953403174184e-05
FAM169A	-0.886889	0.380351	23.6103	1.95017447259994e-06	1.86144416236413e-05
DOK2	1.66289	-0.677196	23.6218	1.95577568554409e-06	1.86578471380623e-05
RTCA	-0.443989	4.99512	23.586	1.97305414617296e-06	1.8793954287847e-05
AC008914.1	1.10065	0.282701	23.5852	1.9738724176666e-06	1.8793954287847e-05
NDRG1	0.616262	6.67458	23.6255	1.97428865782195e-06	1.8793954287847e-05
SRXN1	-0.733435	4.01144	23.6214	1.97288229111794e-06	1.8793954287847e-05
DYNC2H1	0.740494	1.83487	23.5827	1.97625080227405e-06	1.8802523753393e-05
CTDSPL	-0.448533	3.84656	23.5768	1.98178674749435e-06	1.8845067750341e-05
SNUPN	-0.374733	3.90448	23.5726	1.98581235819493e-06	1.88732118165321e-05
BTN2A1	0.359889	3.79249	23.5703	1.98802110832197e-06	1.88840674592e-05
C11orf98	-0.75967	2.17997	23.5654	1.99272516857337e-06	1.89186015199786e-05
HIVEP2	0.528316	5.40675	23.5776	2.00138009816871e-06	1.89905873623661e-05
C9orf40	-0.586399	2.54592	23.5532	2.00440672506527e-06	1.90091191612242e-05
ZNF773	-0.687256	1.98095	23.535	2.02195774552093e-06	1.91653018427161e-05
AC020978.5	-0.646824	2.68984	23.528	2.02876823186611e-06	1.92195667808568e-05
SDF2	-0.318315	5.34174	23.5234	2.03323351281154e-06	1.92515682234445e-05
CSAD	0.517708	3.93931	23.5213	2.03527840241456e-06	1.92606303544373e-05
PRKX	-0.452953	4.4344	23.5195	2.03709500362448e-06	1.92675235759482e-05
AP002748.6	1.50586	-1.02471	30.8848	2.04309951156053e-06	1.93139989064019e-05
TSTA3	-0.370807	4.95967	23.5101	2.0462878572443e-06	1.93338168625227e-05
AC016405.1	0.850781	1.00804	23.5071	2.04926184466835e-06	1.93515894515721e-05
CDK5RAP3	0.373895	5.26537	23.4982	2.05802989774199e-06	1.9424028448518e-05
COL22A1	-0.93576	2.97942	23.5307	2.06311784160098e-06	1.94616752815061e-05
CCT6A	-0.316015	6.68037	23.4912	2.06495499841135e-06	1.94641334051863e-05
TOMM40	-0.464897	4.76505	23.4906	2.06557701730177e-06	1.94641334051863e-05
STRN	0.334736	5.72279	23.4883	2.06785557720186e-06	1.94734897634219e-05
TRIM36-IT1	1.40209	-0.542308	23.4873	2.06876958347433e-06	1.94734897634219e-05
BTBD10	-0.451606	3.8245	23.4792	2.07686709686125e-06	1.95393245573992e-05
TMEM14B	-0.353953	6.13836	23.4714	2.08463069452306e-06	1.95915451577629e-05
NR4A1	1.37826	5.63101	23.5215	2.08408585367544e-06	1.95915451577629e-05
PNPLA6	-0.569926	3.60541	23.4668	2.08922869976356e-06	1.9624341303986e-05
CA5B	0.566134	2.88016	23.4567	2.09937462652503e-06	1.9709187241385e-05
KRTAP3-3	-2.659	0.0160547	23.4801	2.10889461263685e-06	1.97880699583191e-05
LINC01426	-1.16019	0.14544	23.444	2.11231469779683e-06	1.98096631563509e-05
PDAP1	-0.371846	6.34401	23.4379	2.11841560759375e-06	1.98563614335919e-05
TMX2	-0.389877	4.34337	23.4361	2.12024885769497e-06	1.98630297747868e-05
NXPE3	0.733932	3.4825	23.4576	2.12959020636803e-06	1.99383603361112e-05
TMEM41A	0.409641	5.0511	23.4261	2.13054206234736e-06	1.99383603361112e-05
SLC51A	0.758829	0.550104	23.4215	2.13519575065459e-06	1.99713554997835e-05
CFAP65	1.0102	0.916845	23.415	2.14185657284062e-06	2.00230794502197e-05
AP002762.3	1.10765	-0.704711	23.4133	2.14362873676191e-06	2.00290714581036e-05
ZNF28	-0.597439	2.04467	23.412	2.14495130444396e-06	2.00308585424497e-05
EPM2AIP1	0.321472	4.46415	23.4062	2.15099179558771e-06	2.00726787348147e-05
CWF19L2	0.414121	3.88631	23.4055	2.15169683941479e-06	2.00726787348147e-05
AC142472.1	0.830309	1.16502	23.3932	2.16440419219661e-06	2.01805901142882e-05
ZBTB5	0.460367	3.14741	23.3856	2.1723061562225e-06	2.02436067379345e-05
FNBP1	0.577499	6.54996	23.378	2.2175963971901e-06	2.06547931660431e-05
AHDC1	0.423941	5.30967	23.3347	2.22606712243639e-06	2.07227888905672e-05
CCBE1	1.08195	-0.49249	23.3307	2.23036719041413e-06	2.07519082887402e-05
RDH14	-0.41642	4.33804	23.2971	2.26666348679634e-06	2.10771201873412e-05
EHF	0.457152	7.27524	23.3058	2.26770100287389e-06	2.10771201873412e-05
FGFRL1	-0.563082	3.86226	23.2855	2.28495628306329e-06	2.12263567407758e-05
ETV3L	1.57259	-0.00252372	23.2947	2.29246569146262e-06	2.12849488898989e-05
BTG3	0.417111	8.06296	23.2682	2.29844797072016e-06	2.13293080553308e-05
IL11RA	1.06662	0.916646	23.266	2.30137514381719e-06	2.1345284597395e-05
MAPK13	-0.416311	3.98252	23.2586	2.30899795843846e-06	2.14047737445609e-05
AC005332.4	0.746573	1.32159	23.2436	2.32578691260048e-06	2.15491277208289e-05
USP46	-0.413889	3.15623	23.2415	2.32809821221176e-06	2.15592609547183e-05
AL390198.1	1.16019	0.0605442	23.2387	2.33117715024513e-06	2.15764885636384e-05
HS1BP3	-0.473588	3.40326	23.22	2.35221705250528e-06	2.17577290120393e-05
CCDC141	1.21143	-0.920378	23.2183	2.35421503651347e-06	2.17577290120393e-05
EMC4	-0.293363	5.3252	23.2181	2.3544453172409e-06	2.17577290120393e-05
IARS2	-0.355682	4.52299	23.2142	2.35882940039844e-06	2.17830902713511e-05
AREG	0.680416	6.71054	23.2559	2.35965023949235e-06	2.17830902713511e-05
GALNT12	1.16787	-0.379346	23.2087	2.36502356097623e-06	2.18213169206071e-05
AL512306.3	1.03892	-0.0904046	23.1922	2.38397129714783e-06	2.19846853058851e-05
BCL2L1	-0.443124	4.77113	23.1749	2.40380938157133e-06	2.21560900104643e-05
ZMAT5	-0.393699	3.79941	23.1703	2.40920292993772e-06	2.21942492598737e-05
ZPR1	-0.384788	4.9479	23.1455	2.43805102668991e-06	2.24483263019093e-05
AHR	-0.348118	6.33197	23.1371	2.44791934553729e-06	2.251577139329e-05
SCO1	-0.382505	3.69648	23.1379	2.44698989565022e-06	2.251577139329e-05
FANCD2	0.596205	1.58068	23.1338	2.45181937066618e-06	2.25177204240588e-05
POPDC3	-1.12742	1.81913	23.1611	2.45194651403961e-06	2.25177204240588e-05
AC008149.2	0.911517	1.23285	23.1341	2.45145719700437e-06	2.25177204240588e-05
CAND1	0.294816	5.56264	23.1236	2.46386509544736e-06	2.26154460238419e-05
MAFF	0.344387	8.9896	23.1081	2.4822616458574e-06	2.27724998453633e-05
BAZ2B	0.317265	5.49425	23.105	2.48596359557322e-06	2.27946511772239e-05
ANKRD10-IT1	0.588418	2.4802	23.0956	2.49729191121293e-06	2.28866721428241e-05
MRPL41	-0.281634	6.68756	23.0944	2.49871502995352e-06	2.28878677291035e-05
AP2S1	-0.330274	6.77457	23.0925	2.50094200113959e-06	2.28964214437319e-05
AC020911.2	1.05208	0.119489	23.07	2.52817230855103e-06	2.31337565349894e-05
PSMD7	-0.35618	6.60502	23.0651	2.53415590385306e-06	2.3176531215714e-05
MAP3K2-DT	0.825641	1.19799	23.0616	2.53849286842957e-06	2.32042099785307e-05
EGFL7	-1.21207	0.276947	23.0446	2.55925344411108e-06	2.33819099491387e-05
XAB2	0.342061	4.61695	23.04	2.56500324751448e-06	2.34223555959213e-05
LIG1	0.643764	2.15737	23.0359	2.5699699800945e-06	2.34556126121409e-05
SNTB1	0.932945	1.44462	23.025	2.58382866282467e-06	2.35699486367716e-05
ZFP36L1	0.357385	8.31081	23.0231	2.58593864686594e-06	2.35770492695202e-05
HRC	1.35529	-0.9604	30.3547	2.59813128224443e-06	2.36760228941945e-05
CCDC200	1.16694	-0.919486	22.9864	2.6320264622465e-06	2.39725620064488e-05
ERICD	1.13497	-0.742648	22.9827	2.63668409199599e-06	2.39903024321074e-05
PABPN1	0.265937	6.83472	22.9836	2.63547363746358e-06	2.39903024321074e-05
FTSJ1	-0.497139	2.87006	22.9807	2.63922639519273e-06	2.4001100438255e-05
GET3	-0.284415	5.1047	22.9751	2.6462747720004e-06	2.40528445138804e-05
MARVELD2	-0.433446	4.01261	22.9711	2.65144478873148e-06	2.40874712310311e-05
NDUFV2-AS1	0.655464	2.14764	22.9638	2.66073897232517e-06	2.41595098687126e-05
TRIM65	-0.628344	2.31911	22.9424	2.68828011955156e-06	2.43970721664684e-05
GTF2E2	-0.33174	4.23719	22.9371	2.69516341231662e-06	2.44344922572853e-05
CD151	-0.315461	7.47558	22.9372	2.69509028401548e-06	2.44344922572853e-05
FAM118B	-0.649679	1.74124	22.9356	2.6971753904668e-06	2.44402187633599e-05
TMBIM6	-0.293245	8.94272	22.9267	2.70866545485179e-06	2.4527976184308e-05
OAZ1	-0.292451	9.31767	22.926	2.70963071368499e-06	2.4527976184308e-05
CLPTM1L	-0.32697	4.94209	22.9186	2.71925963465564e-06	2.45789759590273e-05
NKX1-2	-1.01494	1.63524	22.9252	2.71942922759146e-06	2.45789759590273e-05
VAPB	-0.42506	3.86801	22.9198	2.71772256417204e-06	2.45789759590273e-05
CLDN7	-0.450725	8.77668	22.9104	2.73822948408277e-06	2.47362710434538e-05
NFIL3	0.520425	6.10428	22.9211	2.74591577473788e-06	2.47930569645634e-05
CDIPT	-0.346687	4.62084	22.8952	2.75012299215995e-06	2.48089461761147e-05
CTU1	-0.375413	5.26931	22.8949	2.75047788002446e-06	2.48089461761147e-05
HTRA2	-0.38893	4.50704	22.8877	2.75996756503974e-06	2.48818664493857e-05
TMEM54	-0.414531	5.41846	22.8812	2.76871512420099e-06	2.49480254397469e-05
MIR210HG	1.1657	1.19718	22.8963	2.77298690038339e-06	2.49738077610316e-05
RERE	0.302577	5.03603	22.8734	2.77903789846938e-06	2.50155795781896e-05
JKAMP	-0.459219	4.38435	22.8712	2.78201407946159e-06	2.50296449649121e-05
CLDND2	0.895672	1.53757	22.8665	2.78838385999728e-06	2.50742126079796e-05
ARHGAP33	1.07421	0.348952	22.8142	2.85943198050932e-06	2.57000521050243e-05
MT-ATP8	0.451339	7.40289	22.8172	2.87095348356546e-06	2.57905136377524e-05
MRPS9	-0.367332	3.98963	22.8	2.87910122415417e-06	2.58505914172788e-05
MEF2D	0.378052	4.52239	22.7677	2.92425214375165e-06	2.62424967232606e-05
EGR4	1.64871	0.651968	22.7945	2.92571379937402e-06	2.62424967232606e-05
DAZAP2	0.233745	6.29015	22.7603	2.93473342810442e-06	2.63100709255782e-05
NFKBID	0.670273	3.41985	22.7627	2.95773747945242e-06	2.65028845198302e-05
TXNIP	0.662036	7.01203	22.783	2.96104735054528e-06	2.65191220985102e-05
RPE	-0.349481	4.08745	22.7338	2.97237434896602e-06	2.66071083027262e-05
CCNT1	0.309216	3.9338	22.7267	2.98252309655049e-06	2.66844638441248e-05
DIRAS1	-0.606147	2.88559	22.7181	2.99500740026673e-06	2.67826267823852e-05
VDAC2	-0.291028	7.87034	22.6914	3.03374858119652e-06	2.71153722254748e-05
SVEP1	-1.46235	-0.901917	25.6792	3.04722521663754e-06	2.72220835952494e-05
RGMB-AS1	0.690524	1.76875	22.6681	3.06795392830076e-06	2.7393440370395e-05
TRIP11	-0.345512	4.75247	22.6608	3.0787899126859e-06	2.74763377994035e-05
ATG14	0.48457	3.90458	22.6455	3.10163805833746e-06	2.76662989727572e-05
ZNF662	-0.645709	2.01839	22.6418	3.10714924135766e-06	2.77015027530105e-05
HIST2H3PS2	1.19061	0.505909	22.6391	3.11396525081224e-06	2.77343404078881e-05
CAPN7	0.353808	4.05228	22.6381	3.11268188399279e-06	2.77343404078881e-05
CALB2	0.843042	2.65205	22.6573	3.12331143558808e-06	2.78035959168037e-05
SF3B6	-0.251949	8.26214	22.6012	3.16850338627568e-06	2.81917190740689e-05
LDLRAD4	1.02357	2.20811	22.6295	3.17125316736104e-06	2.82020133507255e-05
AP002381.2	0.925614	1.42581	22.5981	3.17328131372642e-06	2.82058830024298e-05
ARMC1	-0.441919	3.91491	22.5903	3.18524747541302e-06	2.82980390364591e-05
RASA2	0.484501	6.45513	22.5983	3.20145990604904e-06	2.84278079721686e-05
RAB21	0.361115	6.55686	22.5572	3.23656236618488e-06	2.87250993762754e-05
SNHG8	0.394381	8.97318	22.556	3.23839530266552e-06	2.87269675495971e-05
CXCL9	-2.60348	-0.278521	22.5787	3.24822518765563e-06	2.87878937592814e-05
FAM111B	1.3976	-0.318236	22.5528	3.24851529035605e-06	2.87878937592814e-05
[truncated: 15,708 more rows]

## Sheet: Supplementary Table 6
Supplementary Table 6. Luminal hormone sensing cell average risk donor versus high-risk BRCA1 donor EdgeR differential gene expression test results (see methods). These results are visualised in Extended Data Fig 4b.
	logFC	logCPM	F	PValue	FDR
MTRNR2L1	2.67191	4.98387	87.8787	9.61662823357714e-18	1.29459049280415e-13
EEF1AKMT3	1.39581	4.3067	78.8212	2.30328994363463e-16	1.22457720876765e-12
XIST	0.566241	8.40283	78.0832	2.72896421505197e-16	1.22457720876765e-12
RGPD2	1.8564	2.38665	73.6152	1.51456484765305e-15	5.09726799477635e-12
TMPRSS11E	-2.33322	3.30771	73.3476	1.98743120122699e-15	5.35095976618354e-12
FAM83A-AS1	2.83569	0.208839	71.6155	4.00625559909769e-15	7.7046018392933e-12
MT1H	-5.80985	2.40361	72.0306	3.4384935787918e-15	7.7046018392933e-12
LRIG1	0.781437	5.33	67.6297	1.50861110368596e-14	2.53861533472754e-11
TRNP1	-1.22486	2.92303	65.191	3.93084351166476e-14	5.87966837267012e-11
GJB4	-2.35014	1.82305	64.6213	5.02752829091604e-14	6.76805858523118e-11
TUSC3	-1.10633	5.14213	60.3004	2.93019495902106e-13	3.58602586712195e-10
ANXA1	-1.8243	7.34759	59.0492	5.28014991801306e-13	5.07724129973513e-10
HP	-6.30699	4.28318	59.2411	5.12143799007136e-13	5.07724129973513e-10
F8A3	-2.53714	0.630421	58.8568	4.92308125894834e-13	5.07724129973513e-10
KLRC2	-2.92579	1.54826	58.603	5.84196387939367e-13	5.24296784962651e-10
AC016831.5	0.96631	4.57332	57.517	8.57574307956426e-13	7.21541583356838e-10
ALDOC	1.79436	1.82129	56.388	1.34019433520145e-12	1.06127624355776e-09
NPFFR2	-2.5015	2.68495	56.3406	1.54040324538209e-12	1.15205047162965e-09
SEMA4B	0.758166	6.43512	55.3326	2.06790206329238e-12	1.465163030318e-09
AC108471.3	1.2497	2.26714	54.7323	2.63720696153276e-12	1.7751040058077e-09
ITGB1BP1	-0.77086	4.36399	53.0468	5.27647534080779e-12	3.22872322899793e-09
FAM237B	-2.55958	4.54733	53.4401	5.0903358346082e-12	3.22872322899793e-09
TMEM187	-1.06277	2.96092	52.0521	7.96210940643781e-12	4.66025725345504e-09
NKTR	0.525732	7.25361	50.7483	1.36863766507331e-11	7.67691676967369e-09
TMEM263	0.730094	5.72473	50.4586	1.54425985348816e-11	8.31553045906304e-09
CDA	-2.12597	2.8962	50.5049	1.65116972988457e-11	8.54924880911773e-09
TBC1D3D	-2.5437	0.590563	50.2164	1.7595538135007e-11	8.77300497679496e-09
TMEM214	0.691296	4.58854	49.8764	1.9691989135501e-11	9.46762706221835e-09
FKBP1B	-1.33561	4.18618	49.904	2.10977697780076e-11	9.79373023281169e-09
ERN1	1.21129	7.6336	49.7131	2.3370488676597e-11	1.00657539908054e-08
GNAS	-0.583256	10.0794	49.4108	2.39269148496339e-11	1.00657539908054e-08
MT-CO3	0.68139	11.5939	49.507	2.31600137017138e-11	1.00657539908054e-08
PEG10	-2.77178	4.26026	49.3414	2.75199650398471e-11	1.10142750773071e-08
CREB3L2	0.929422	4.74948	49.1093	2.78179581509762e-11	1.10142750773071e-08
IDH2	0.872571	7.16489	49.0757	2.91283782525194e-11	1.12036065152976e-08
AR	0.583447	6.58416	48.8376	3.04261314628161e-11	1.13776828264564e-08
PDIA4	0.755077	6.36956	48.4536	3.61782373681953e-11	1.31630116608282e-08
CIB1	0.778769	9.00931	48.261	4.01752280083607e-11	1.42326031433829e-08
ADRA2B	2.02199	0.420416	48.1048	4.1778750606144e-11	1.44211677092285e-08
RHOD	-0.698909	5.75967	47.71	4.88948766248702e-11	1.58795038799741e-08
MNS1	1.55405	1.75705	47.7658	4.77582867046376e-11	1.58795038799741e-08
ACSS2	0.941087	5.5215	47.8138	4.95423535105416e-11	1.58795038799741e-08
AC024560.1	-2.10016	0.166688	47.2065	6.10037708284835e-11	1.86643809748419e-08
PSPH	-1.42685	2.59709	47.2385	5.97598881388144e-11	1.86643809748419e-08
WEE1	0.67573	8.34682	47.0981	6.3324972006947e-11	1.89440171812782e-08
VMP1	0.591132	9.81127	46.9217	6.82070491250252e-11	1.99609412026324e-08
RALGDS	0.727153	6.17035	46.0537	9.90266793135604e-11	2.83637692961521e-08
AC058791.1	0.8288	6.13555	45.5026	1.29219591311204e-10	3.62407112131547e-08
RGS14	0.785437	4.08151	44.9896	1.54933603984683e-10	4.17143235368361e-08
LACRT	-4.10656	0.827148	45.6348	1.51981605368762e-10	4.17143235368361e-08
AL020997.2	1.30087	2.09615	44.6264	1.80907002365565e-10	4.77523542322595e-08
PTPN2	0.593477	6.08167	44.5532	1.86652023705505e-10	4.83213373677599e-08
PTAFR	-1.73742	2.24086	44.4898	1.99607261795583e-10	5.0700244496078e-08
DCD	3.72141	3.06121	44.5924	2.08577328838793e-10	5.19975555708857e-08
ELMO2	0.721447	4.11386	44.1901	2.17979667775043e-10	5.33534961379569e-08
SEC24D	0.918601	5.02077	44.1729	2.27843163111586e-10	5.47718689608602e-08
MT1G	-2.92901	9.12246	44.248	2.33242799062789e-10	5.50862203681276e-08
CYP27B1	1.65693	5.36912	43.9881	2.60006786633898e-10	6.03484717528541e-08
AC010329.1	0.794783	5.4133	43.2986	3.26298009442955e-10	7.44512509003569e-08
DCAF16	0.65185	4.42808	42.8173	3.92791280149249e-10	8.81292702228198e-08
NR2F6	-0.627632	5.61589	42.6729	4.17967650092019e-10	9.22406640252256e-08
CHRNE	1.47831	1.54563	42.633	4.2833902202576e-10	9.30048373308192e-08
PPP1CA	-0.694277	5.13399	42.2205	5.07922697497565e-10	1.06838364901753e-07
PI3	-2.02821	3.66694	42.4299	5.02556826691349e-10	1.06838364901753e-07
SH3D21	0.685336	4.27134	41.8409	5.9833587173769e-10	1.23363876249614e-07
ACADL	2.32514	0.446331	41.8263	6.04814725336098e-10	1.23363876249614e-07
RGPD5	0.797683	4.80977	41.5435	6.88875003860628e-10	1.36376989734879e-07
SAMD1	-0.548104	4.94038	41.5409	6.81170912453677e-10	1.36376989734879e-07
GMPPB	0.694817	4.516	41.4443	7.10250481589743e-10	1.38570898306683e-07
PSG5	-1.83976	1.21289	41.2417	7.80731938800096e-10	1.5014590514467e-07
ERICH3	2.06023	1.17366	40.8889	9.04547619712075e-10	1.71507324740337e-07
CPA4	-1.59988	1.47328	40.7461	9.67731352298346e-10	1.80812966884632e-07
HRAS	-0.527185	5.50128	40.7003	9.80489272216474e-10	1.80812966884632e-07
DTYMK	-0.740036	4.0706	40.4755	1.08099471473052e-09	1.96653389860842e-07
FRMPD2	1.99653	1.04374	40.0099	1.33895318403896e-09	2.40333170180433e-07
LINC01615	-1.72977	1.07257	39.9049	1.39463254586649e-09	2.47033464900719e-07
AL450345.2	-1.61211	1.29549	39.4216	1.71057635002013e-09	2.93989095359149e-07
SSNA1	-0.618746	6.09478	39.4221	1.71020869847393e-09	2.93989095359149e-07
Z82215.1	0.75226	5.47847	39.4485	1.7252368543584e-09	2.93989095359149e-07
TIMM10B	0.523965	5.56802	39.3554	1.76069389391541e-09	2.96280764998616e-07
SLC44A2	-0.614119	5.12398	39.2244	1.86437329313755e-09	3.06075527709972e-07
MRPS6	-0.697307	6.23326	39.2489	1.855585594076e-09	3.06075527709972e-07
AL049629.1	-2.77811	0.0806309	39.0514	2.01071422942837e-09	3.22240892340056e-07
PSG9	-1.92977	1.81027	39.1414	1.99612633378467e-09	3.22240892340056e-07
CTSC	-0.993847	3.74597	38.6651	2.41129546766226e-09	3.81892465713757e-07
AC020916.1	0.874545	6.39221	38.5724	2.58872328788509e-09	4.05225498854756e-07
TP53I3	-0.786569	4.58139	38.3589	2.73856662692764e-09	4.23753838295401e-07
THAP9-AS1	0.493047	5.54535	38.194	2.92706838204668e-09	4.33013127023214e-07
ARHGEF38-IT1	1.29103	2.85597	38.2825	2.87214413077178e-09	4.33013127023214e-07
SHB	0.706447	6.98678	38.2439	2.92109994640519e-09	4.33013127023214e-07
PSG4	-2.11759	0.997758	38.4127	2.89408215549974e-09	4.33013127023214e-07
INO80B	0.463418	4.97871	38.0903	3.06329446188758e-09	4.48239891803593e-07
GJA1	1.4738	2.24793	37.8487	3.43998440548008e-09	4.97946989963148e-07
PNRC2	0.532907	7.11898	37.7616	3.53919820959822e-09	5.06858364868205e-07
CPLX1	1.04003	3.41397	37.4571	4.09252443040929e-09	5.79932251391262e-07
TEX264	-0.637414	5.21655	37.3543	4.23391560584541e-09	5.93718457144696e-07
ALOX15	2.22058	0.0893386	37.4374	4.39225861135093e-09	6.0957304562893e-07
PBX3	1.12443	5.22177	37.1143	4.97970436410071e-09	6.84048777035956e-07
NRP1	-1.45089	2.37209	36.9496	5.12957623910517e-09	6.97518740715493e-07
TAT-AS1	1.75799	4.77524	36.8773	5.58370977926153e-09	7.51679010484187e-07
DKK3	-1.45307	2.78118	36.7347	5.744538982931e-09	7.65673106814031e-07
KIAA0930	-0.714266	4.41169	36.5976	5.91141753439477e-09	7.80191204392377e-07
ELF3	0.476537	10.373	36.5004	6.17100641133215e-09	8.06544546692752e-07
ZC3H7A	0.483129	5.38532	36.4545	6.29752924093368e-09	8.15166717706242e-07
MT-CO1	0.583311	12.4622	36.3901	6.52579057113309e-09	8.36668501605654e-07
LINC02562	2.57529	1.25125	36.4277	7.05975365553502e-09	8.96588714252947e-07
TMEM41B	0.516434	6.11173	36.1524	7.19819495437762e-09	9.00430781715849e-07
LRFN4	-1.00385	2.53984	36.1443	7.22377985628522e-09	9.00430781715849e-07
CCK	-1.54295	2.90447	36.1782	7.42776623704357e-09	9.17363202597069e-07
SFN	-0.921846	7.38319	36.1049	7.72513595810482e-09	9.4541618425461e-07
SAC3D1	-0.955601	2.79408	35.9282	7.94972139371486e-09	9.55528119662406e-07
WFDC2	-0.778725	9.36648	36.0181	7.89873967379643e-09	9.55528119662406e-07
ARPC1A	-0.582533	6.42402	35.9044	8.03386559594188e-09	9.57096448252828e-07
NFIA	0.574823	6.8814	35.8762	8.13485023895437e-09	9.6062591155091e-07
ANKRD42	0.774047	4.55809	35.8216	8.38805568604805e-09	9.81913092570251e-07
FBXL7	-2.16835	0.459931	35.7354	8.70573095610406e-09	1.01031508733684e-06
NDUFC2	-0.482371	7.59849	35.5851	9.2563657284797e-09	1.06222990566306e-06
HCAR2	1.41422	4.05287	35.7007	9.31088462845348e-09	1.06222990566306e-06
TMEM106A	0.858846	3.27409	35.5294	9.48788081737236e-09	1.06438209636222e-06
ITGB4	-0.936194	3.96577	35.5754	9.46010418264413e-09	1.06438209636222e-06
LINC00513	0.871814	3.76313	35.3373	1.03678268555472e-08	1.14403020597849e-06
EBI3	-2.04122	1.16685	35.3743	1.03364162083022e-08	1.14403020597849e-06
HTATIP2	-0.973666	5.8487	35.2432	1.13164864851485e-08	1.2385572444152e-06
SPTSSB	-1.40934	4.06183	35.2181	1.15526275366448e-08	1.25420541853477e-06
IL18	-1.51192	1.43306	35.0465	1.18208680835785e-08	1.27306020912907e-06
COG3	0.66964	5.61872	34.9357	1.24783263879996e-08	1.3332002367877e-06
ZDHHC12	-0.761512	4.30537	34.5963	1.44102545270891e-08	1.5155534878412e-06
CBR1	-0.865382	3.72134	34.6076	1.42979294208344e-08	1.5155534878412e-06
PLIN5	1.85489	3.86276	34.601	1.51822096995693e-08	1.58436361996591e-06
LINC01001	0.746667	4.38368	34.2738	1.66597813197002e-08	1.72518443173695e-06
LINC02762	-1.1562	2.72089	34.2431	1.69231976585382e-08	1.73908463266596e-06
SAA4	-2.25619	3.05156	34.3195	1.71912565841349e-08	1.75324769799716e-06
CCDC9	0.540604	5.09981	34.1744	1.73477353581007e-08	1.75590386008083e-06
THEM6	-0.910725	3.2009	34.0999	1.79345305074963e-08	1.78980906061692e-06
CARS2	-0.645328	4.54537	34.0981	1.79486126268967e-08	1.78980906061692e-06
EPCAM-DT	-1.05962	2.3366	33.9388	1.92736919269034e-08	1.90173721997943e-06
TMEM67	0.705342	3.22537	33.9296	1.93535878128942e-08	1.90173721997943e-06
PROM1	-1.42731	2.52221	33.8545	2.03638544883128e-08	1.98650876175121e-06
SMOC2	1.64359	3.39096	33.8536	2.10416364940193e-08	2.0378597876438e-06
TUFM	-0.340852	6.68082	33.3549	2.50335509630338e-08	2.40715473617401e-06
GBP1	1.36992	5.18093	33.4508	2.53399150922827e-08	2.41933288632844e-06
GM2A	-1.07925	3.20256	33.2686	2.63092223049817e-08	2.49418838499763e-06
EREG	-1.49652	6.99198	33.1942	2.84340676127278e-08	2.67677914826952e-06
CACNA1D	0.877509	3.24444	33.0269	2.90025447684021e-08	2.71133512272382e-06
CCP110	0.632284	4.30104	33.0007	2.93465569481168e-08	2.72457482507274e-06
SORT1	-0.557993	4.44166	32.8969	3.07463068174399e-08	2.83497796148202e-06
S100A4	-1.30459	4.12129	32.9558	3.14111079674949e-08	2.87657371060147e-06
AL627171.2	-1.16117	6.67197	32.7927	3.39284062651285e-08	3.08610949419703e-06
FFAR1	2.1333	-0.344865	32.7069	3.54801821603e-08	3.20559873987892e-06
FKBP11	0.641137	4.63083	32.5528	3.58931719203097e-08	3.2212925359414e-06
FAM53C	0.594345	5.68092	32.4652	3.73354463720971e-08	3.2436408156742e-06
BCCIP	0.522487	5.13262	32.4885	3.69457695413142e-08	3.2436408156742e-06
FAHD1	-0.668271	3.5624	32.5062	3.66540260794283e-08	3.2436408156742e-06
RFX2	1.19432	3.07886	32.5402	3.67669252858012e-08	3.2436408156742e-06
TSIX	0.792903	3.27461	32.4646	3.73469266401352e-08	3.2436408156742e-06
BTAF1	0.531221	4.85543	32.4295	3.79407413656752e-08	3.27409141195333e-06
AC010997.5	1.27549	1.0237	32.3173	3.99083822119404e-08	3.42195312953593e-06
PNPLA3	1.59581	3.03787	32.2583	4.28021234134207e-08	3.64684927462956e-06
SHROOM3	0.431815	7.14832	32.1361	4.3304838934222e-08	3.66647636309747e-06
SEPTIN11	-0.596785	4.67697	31.9575	4.69384331365205e-08	3.87659623855116e-06
PLAT	0.798383	7.58511	32.0545	4.65643628759916e-08	3.87659623855116e-06
VIM	-1.38963	7.168	32.1096	4.61568976156853e-08	3.87659623855116e-06
CDIPT	-0.40869	4.86193	31.9577	4.69327100717112e-08	3.87659623855116e-06
SLC27A4	-0.859819	3.15874	31.9043	4.80792117979016e-08	3.94659969038629e-06
LMAN1	0.547749	7.18291	31.8564	4.91285664711034e-08	4.00829552626663e-06
CCL28	-1.32046	4.42778	31.8643	5.1310962372209e-08	4.16113358707637e-06
HLA-DRB5	1.79743	1.28914	31.6976	5.32524879083829e-08	4.29272450432725e-06
WDR60	0.472146	4.76518	31.6162	5.47607038011924e-08	4.38802734864079e-06
ENTPD7	0.776773	3.15466	31.4186	5.98803094612098e-08	4.76395296653231e-06
AL031595.3	1.12482	0.698919	31.4083	6.01598576965155e-08	4.76395296653231e-06
ARMCX3	0.418185	6.30076	31.3749	6.10771113798048e-08	4.80830452277738e-06
PDXDC1	0.440053	5.77404	31.3192	6.26363411516758e-08	4.90238618944104e-06
MAP3K8	0.645902	7.10655	31.3335	6.32283027297923e-08	4.92011220432638e-06
PINK1	-0.605705	4.93887	31.2537	6.45209289178798e-08	4.93511786984374e-06
PPP1R14B-AS1	-1.08744	2.49474	31.2565	6.44394110008196e-08	4.93511786984374e-06
MT1F	-1.25807	5.79197	31.384	6.38394694741605e-08	4.93511786984374e-06
FOXP1	0.333967	6.80221	31.2028	6.60250460457899e-08	5.02163372807019e-06
SEC22B	0.457059	6.01508	31.1095	6.88759605897728e-08	5.20903472730068e-06
HOXA-AS2	1.74853	0.819904	31.0624	7.06583125315875e-08	5.31397878938677e-06
MAZ	-0.434557	6.15024	30.9434	7.42624842826225e-08	5.54267293289016e-06
SMIM25	-1.72194	1.20182	30.9501	7.45226415728063e-08	5.54267293289016e-06
AC007325.4	0.839367	2.9935	30.7432	8.13248463157399e-08	6.01535758847522e-06
SLC25A11	-0.458668	5.0602	30.6702	8.40639868072026e-08	6.18398573988285e-06
TMEM267	-0.668292	4.17356	30.6293	8.56410809212657e-08	6.26576212696782e-06
CYP4X1	1.68122	4.10581	30.6689	8.81494203639983e-08	6.37993277924809e-06
CD274	1.21199	2.81035	30.6225	8.78620046252631e-08	6.37993277924809e-06
HOXB2	0.780699	6.03959	30.5225	9.26505817548958e-08	6.66985097103961e-06
GLRX2	-0.514718	4.69472	30.3278	9.82163048996448e-08	7.03291434339903e-06
NUP54	0.38475	5.02441	30.2007	1.04064271990121e-07	7.41223930968788e-06
MAPT-IT1	1.4552	1.50083	30.0915	1.09369700140723e-07	7.74913106997058e-06
SGCE	-1.29117	2.44588	30.0194	1.14558785906333e-07	8.07429516162859e-06
ICMT	-0.600456	3.69169	29.9599	1.16125861093276e-07	8.14211636477956e-06
GPAA1	-0.505959	5.02302	29.9288	1.17781595769243e-07	8.21541887173858e-06
PRDX4	-0.578289	5.76967	29.8888	1.19947756764335e-07	8.32338505959527e-06
FYB1	-2.05925	1.06631	29.9035	1.20876238463537e-07	8.34479960100585e-06
SEC23A	0.571371	5.1904	29.8401	1.226423444423e-07	8.42352673919514e-06
QPCT	-1.13664	3.68578	29.8936	1.23624223134395e-07	8.44508057716144e-06
MMP1	-1.97132	2.45501	29.8863	1.2483813956731e-07	8.44508057716144e-06
MON2	0.410598	4.86414	29.8091	1.24387158745077e-07	8.44508057716144e-06
AC139887.2	0.952014	2.38132	29.6784	1.32023768056068e-07	8.85172104834506e-06
AC092338.3	0.595532	4.4724	29.6761	1.3216430921983e-07	8.85172104834506e-06
DAPK3	0.537805	7.51061	29.6342	1.34881724253136e-07	8.98899887077085e-06
SPON2	-1.45586	2.66216	29.5956	1.41246344320203e-07	9.36678959230821e-06
IFI30	-0.747758	5.21466	29.5443	1.43000337629939e-07	9.43662031948154e-06
RNF139-AS1	0.88464	2.9679	29.4602	1.45853013563966e-07	9.57791838340541e-06
ELOVL1	-0.596495	4.88825	29.3729	1.51787108495556e-07	9.91921385712219e-06
RUNX1	0.395038	8.90251	29.2944	1.57332452400312e-07	1.0231929827116e-05
LINC-PINT	0.573691	6.93157	29.256	1.60973290429562e-07	1.04183770950133e-05
KLK3	2.99872	2.39023	29.3833	1.66378286042048e-07	1.07166721851581e-05
DGKD	0.40181	5.15856	29.1507	1.68017356049488e-07	1.07694717008648e-05
LEF1	1.87491	1.69457	29.1814	1.69597979541177e-07	1.07694717008648e-05
SLC25A4	-0.507076	4.59486	29.1337	1.69332171614726e-07	1.07694717008648e-05
LAMA4	1.65194	1.47908	29.1328	1.70994522634394e-07	1.08071749469681e-05
GAST	-2.51609	0.0914483	29.1092	1.72076694765045e-07	1.08247498361076e-05
RAD9A	0.562636	4.07887	29.0728	1.74118107717773e-07	1.0902223098124e-05
TMEM54	-0.530908	5.94828	29.0616	1.75011293478603e-07	1.09074168185599e-05
TST	-0.738433	4.38138	29.0359	1.78248953965602e-07	1.10580065358753e-05
ADPRHL1	-1.27149	2.7918	29.0554	1.7919220770892e-07	1.10655298173279e-05
EPGN	-1.26222	1.11373	28.9531	1.8460474626091e-07	1.13477127587414e-05
RAB5IF	-0.389699	6.40887	28.9102	1.87571464974373e-07	1.14776684612955e-05
NPHS1	-1.88741	0.144838	28.851	1.93439120192525e-07	1.17831558191483e-05
BORCS5	0.935676	6.28461	28.8838	1.97380534418374e-07	1.19690844790097e-05
MT-ND1	0.435729	10.5496	28.776	1.99466910427171e-07	1.20413612025586e-05
SHISA4	-0.644867	3.67104	28.7178	2.04854748195548e-07	1.23114045545021e-05
PDLIM5	0.541429	8.03431	28.5047	2.26723563054612e-07	1.35451142218088e-05
SGK3	0.684046	5.64789	28.5237	2.27395321209983e-07	1.35451142218088e-05
TMEM19	-0.790348	2.51091	28.4765	2.2883562067895e-07	1.3570859584053e-05
GJB3	-1.31481	3.66442	28.476	2.37474210726439e-07	1.38479515084603e-05
HSD17B7	0.609553	5.20161	28.3548	2.42766049323772e-07	1.38479515084603e-05
EMC3	-0.3712	6.0666	28.3838	2.3878011668845e-07	1.38479515084603e-05
PDCD6	-0.487152	6.27793	28.4093	2.36002729806917e-07	1.38479515084603e-05
WTAP	0.615496	8.45931	28.3969	2.41053051875183e-07	1.38479515084603e-05
KDM7A-DT	0.867205	3.26733	28.3763	2.40169751415831e-07	1.38479515084603e-05
AC008124.1	0.548979	5.13002	28.3525	2.42240514864151e-07	1.38479515084603e-05
CABLES1	-0.627887	3.38585	28.3493	2.42598684218392e-07	1.38479515084603e-05
UQCR10	-0.327865	8.13036	28.3598	2.41423040176888e-07	1.38479515084603e-05
NAXE	-0.385813	5.55509	28.3248	2.45343622291164e-07	1.38773774927885e-05
STAT3	0.409988	7.97414	28.3286	2.44915225850801e-07	1.38773774927885e-05
TPPP3	1.29296	3.87392	28.3447	2.52487278464203e-07	1.42216892999377e-05
SEC31A	0.385556	6.16699	28.1333	2.67906969047005e-07	1.50223122759694e-05
DKK1	-1.84803	1.55519	28.1757	2.6913755191439e-07	1.50223122759694e-05
MRPS34	-0.456081	6.15319	28.116	2.70048995007027e-07	1.50223122759694e-05
AC087239.1	0.847249	3.67441	28.12	2.71929124621762e-07	1.50646496940665e-05
DNAJB9	0.60369	6.61028	28.1095	2.73629241661629e-07	1.50967084067576e-05
AC027288.3	-1.52481	1.39762	28.0715	2.75803608015908e-07	1.51545639637149e-05
WDR90	0.534934	3.50217	28.0268	2.81352321021033e-07	1.53966054698583e-05
AL450992.1	-2.4017	0.263782	27.9823	2.90559907727339e-07	1.57089055334355e-05
IRF1	0.657858	8.85551	28.0037	2.90025755174706e-07	1.57089055334355e-05
JOSD2	-0.529423	5.37938	27.9707	2.88709688393461e-07	1.57089055334355e-05
SLC16A3	-1.14282	3.17657	27.9446	2.98276982740978e-07	1.60616189666362e-05
HCAR3	1.41971	2.60736	27.9443	2.99993263709102e-07	1.60896785500077e-05
UCHL1	-1.55643	1.47876	27.8587	3.05065466500938e-07	1.62967909128398e-05
FOXO6	0.926558	3.08548	27.8424	3.06503798421996e-07	1.6308909621964e-05
ARFGAP1	0.465457	4.6778	27.7878	3.14065289982066e-07	1.66454603690495e-05
N4BP3	0.558914	4.12323	27.7378	3.21384995757324e-07	1.69666071093533e-05
AC008914.1	1.17617	1.97413	27.7012	3.27978020132046e-07	1.72470316680375e-05
KLK1	1.90332	-0.309225	36.9225	3.40043426554704e-07	1.78119245458343e-05
PAQR4	-0.942051	2.53913	27.6025	3.42065455544773e-07	1.78483921028827e-05
FLNB	0.485721	6.94864	27.5003	3.5856484672447e-07	1.85919884044183e-05
P3H4	-0.796963	2.89157	27.4972	3.59078664771116e-07	1.85919884044183e-05
TRIM58	-1.14497	3.05208	27.4507	3.74635671865098e-07	1.92842191692916e-05
MRPS28	-0.439317	5.03005	27.3855	3.78064828935708e-07	1.92842191692916e-05
THRSP	2.17599	1.13896	27.4411	3.78178120687341e-07	1.92842191692916e-05
CYP2A6	-1.78011	1.01373	27.4117	3.75988806243865e-07	1.92842191692916e-05
SERPINE2	-1.11257	3.49998	27.4146	3.82593035408325e-07	1.94357261987429e-05
MT-ND4	0.469757	11.1449	27.3427	3.85606020181282e-07	1.95151437732346e-05
WDR34	-0.55442	4.51275	27.2916	3.94822969499811e-07	1.99067670989006e-05
FLNC	-1.54927	0.725382	27.241	4.04155337968329e-07	2.03012655213793e-05
TINAGL1	-1.03747	5.34764	27.2769	4.11979358088119e-07	2.04729126283316e-05
EFEMP1	-1.22019	2.63462	27.2206	4.12134847888713e-07	2.04729126283316e-05
AC011498.1	-1.97381	2.13267	27.2847	4.10212094171561e-07	2.04729126283316e-05
GLUL	0.645705	9.15864	27.2015	4.20029498330355e-07	2.0788371715159e-05
AL356234.2	-1.50723	1.61156	27.1592	4.22160701586739e-07	2.08173163544347e-05
MEG8	0.956078	1.55072	26.9312	4.66354459034273e-07	2.29126413413116e-05
AKT1S1	-0.448388	4.33601	26.8823	4.77028111335182e-07	2.33518270356153e-05
LRRN2	-1.16094	1.58095	26.8347	4.87655051774101e-07	2.37855518368947e-05
AC010319.3	1.79283	0.434929	26.8393	4.89853601560178e-07	2.38065313509138e-05
HNRNPA3	0.396876	7.63361	26.7805	5.00045596479873e-07	2.4198242227806e-05
MSI2	0.384776	6.01911	26.7742	5.01508660047384e-07	2.4198242227806e-05
TFB1M	-0.67068	3.10557	26.6199	5.38655765672757e-07	2.58977997053095e-05
FAR2	-1.30596	2.10217	26.6263	5.4077052157506e-07	2.59069493289803e-05
COPG1	0.431218	5.0105	26.5766	5.49571240400333e-07	2.62352058094655e-05
SLC39A7	0.387864	5.54724	26.5592	5.54015071384514e-07	2.63538900741284e-05
MT1E	-1.72274	10.0448	26.6219	5.58809944351295e-07	2.63954367398496e-05
SMAD7	0.708749	4.17749	26.5501	5.58461894186213e-07	2.63954367398496e-05
FAM157C	0.973	2.40832	26.4995	5.69563144847845e-07	2.68092973983975e-05
DEXI	-0.577336	4.08467	26.4373	5.86210561771203e-07	2.74967476744388e-05
TCEAL4	0.448574	7.19486	26.3713	6.04446004098876e-07	2.82536531499273e-05
CRY1	0.595353	5.12621	26.3554	6.09738737924702e-07	2.84024321451292e-05
CDK2	0.496415	3.92863	26.3292	6.16366939985096e-07	2.86121784347564e-05
TMEM91	0.640281	3.92025	26.3027	6.23989892379957e-07	2.88665014818522e-05
HACD4	-1.05504	1.46389	26.2735	6.32504678624775e-07	2.91601985741326e-05
TGFBR2	-0.799829	2.77633	26.2546	6.38065615938237e-07	2.92164602780971e-05
AP005329.3	0.816522	4.879	26.3152	6.36067132275168e-07	2.92164602780971e-05
ANKRD10	0.378067	6.84923	26.2014	6.54017846072906e-07	2.98453838774016e-05
ZNF385A	0.535879	5.4467	26.1939	6.56304632187841e-07	2.98485572922727e-05
RBMX	0.357678	6.60612	26.1748	6.62145920136902e-07	3.00128228177878e-05
ZNF217	0.496715	6.71307	26.1597	6.66832025003846e-07	3.01238010758449e-05
HNRNPD	0.266832	7.18846	26.0967	6.86624142962951e-07	3.0876710973353e-05
TRAPPC1	-0.477665	6.09012	26.0921	6.88085967315846e-07	3.0876710973353e-05
NKD2	-1.10704	2.50354	25.9807	7.29854766797065e-07	3.26422088724986e-05
HDAC9	-1.27439	1.62446	25.9638	7.32578160004543e-07	3.26555204966263e-05
FAM89B	-0.572004	5.73513	25.9453	7.39404648546815e-07	3.27906288554184e-05
CREBZF	0.442929	6.5998	25.9342	7.40480699156678e-07	3.27906288554184e-05
ZNF587	0.609884	4.00606	25.8767	7.60544353378688e-07	3.35686822465046e-05
PRXL2B	-0.714574	3.34815	25.8654	7.64557375535155e-07	3.36355274165172e-05
CFAP69	0.601284	3.76915	25.8399	7.7366425006512e-07	3.3925303369305e-05
MUC20	-1.01699	3.9419	25.875	7.80668147038302e-07	3.41212811539923e-05
PPP1R3B	0.637119	4.41886	25.8001	7.89235444281209e-07	3.43841021065166e-05
ERVK13-1	0.688167	2.67595	25.7793	7.95793144034479e-07	3.45579590483618e-05
FAM25A	-1.34147	2.34079	25.7598	8.17995222589441e-07	3.54078832363314e-05
PRORP	-0.555849	3.96938	25.7127	8.20830951692297e-07	3.54167508707747e-05
MST1R	-0.854299	2.09617	25.6558	8.428592382296e-07	3.62510257669229e-05
MREG	0.479367	6.26903	25.6429	8.47971697055525e-07	3.63547611011512e-05
RBM14	0.554459	4.58171	25.6266	8.54431180391258e-07	3.65154049219909e-05
TEAD3	0.436467	4.83054	25.5281	8.94532877369059e-07	3.79926836490795e-05
B4GAT1	-0.989846	1.63978	25.5252	8.9573736935876e-07	3.79926836490795e-05
BEX5	0.674789	4.08471	25.5217	8.97464968088491e-07	3.79926836490795e-05
PGM3	0.568501	5.31287	25.4924	9.10490070857989e-07	3.8423251830377e-05
CHI3L1	-2.23197	4.01559	25.5433	9.19718150483992e-07	3.86913929431734e-05
HBA1	-2.51655	1.26453	25.4998	9.29086125479389e-07	3.89637302841232e-05
ARL14	-1.82583	1.62246	25.4628	9.36417546071488e-07	3.91492329354483e-05
LZTFL1	0.47517	4.44051	25.399	9.50021018992586e-07	3.95949936770223e-05
ISG15	-0.875887	5.98494	25.4077	9.74746522775764e-07	4.05001163259486e-05
APMAP	-0.461956	5.58709	25.3153	9.87808211006255e-07	4.09165358048191e-05
CMTM7	-0.708816	3.58784	25.2117	1.0367391451894e-06	4.28116023697536e-05
KHDRBS3	-0.661926	4.16512	25.172	1.05663021329516e-06	4.32952596837178e-05
CCL7	-2.19171	0.723629	25.2042	1.05809986896027e-06	4.32952596837178e-05
TGIF1	0.441789	7.78036	25.1778	1.05325414105451e-06	4.32952596837178e-05
AC093274.1	1.54758	0.733581	25.1391	1.07246405074457e-06	4.37500334882525e-05
FKBP14	0.491604	4.33711	25.1178	1.08318099957916e-06	4.40537239164188e-05
CD46	0.307971	7.76173	25.0433	1.12154465449012e-06	4.54766088516447e-05
ANTKMT	-0.463333	5.58581	25.032	1.12748662869079e-06	4.55802552415478e-05
HUNK	-1.38609	0.545661	25.0298	1.13184032081557e-06	4.56192646671235e-05
SLC22A23	0.54787	4.2509	24.9388	1.17767055420429e-06	4.73247791065616e-05
CXCL6	-1.70771	5.98426	24.9978	1.18485289800997e-06	4.7471695574435e-05
NUCKS1	0.286899	7.31245	24.9003	1.19902667452277e-06	4.77553168414958e-05
GABARAPL1	0.338414	6.61367	24.9059	1.19592233300707e-06	4.77553168414958e-05
AC009779.2	-0.955204	1.74945	24.8928	1.20323974965428e-06	4.77817507665071e-05
AC093001.1	1.34097	7.43159	24.9558	1.20807050235953e-06	4.78324855963648e-05
AC040169.3	1.03568	1.91079	24.8723	1.21829135329555e-06	4.80957131908054e-05
MIF4GD	-0.615617	3.71651	24.8177	1.24622251752147e-06	4.90545249440762e-05
CDADC1	0.493536	3.81503	24.7979	1.25782239375791e-06	4.93667786144866e-05
AC003101.2	0.770309	3.49838	24.7889	1.26649952439552e-06	4.95628389459667e-05
MXRA8	-1.28602	3.41288	24.7786	1.30471242173999e-06	5.09027077402125e-05
SRPRA	0.463824	5.64102	24.7138	1.30830016922549e-06	5.09027077402125e-05
VNN1	-1.42768	2.27083	24.7338	1.31850616716694e-06	5.09239347764197e-05
ADCK2	-0.511109	3.66625	24.698	1.3179922191193e-06	5.09239347764197e-05
CHD2	0.45809	8.87246	24.6945	1.32019411951942e-06	5.09239347764197e-05
SCIN	-1.41017	0.486379	24.6657	1.34184628183182e-06	5.16112418457714e-05
KLK2	2.21168	2.81659	24.7963	1.35212747459302e-06	5.18585186979239e-05
UST	-1.1008	1.81396	24.6177	1.36847400083456e-06	5.21560059492272e-05
ITGAE	-0.435634	4.71442	24.623	1.36509629581575e-06	5.21560059492272e-05
SECTM1	-1.11705	3.4158	24.6615	1.37150691621055e-06	5.21560059492272e-05
HMGA2	-1.37957	0.78465	24.6063	1.37579674563005e-06	5.21717627878077e-05
MANCR	-1.38565	2.002	24.6022	1.39795130166779e-06	5.28629787164375e-05
ARFIP2	0.406835	6.0315	24.5624	1.40438942694308e-06	5.29576763739714e-05
FUT2	-0.96787	2.53551	24.5507	1.4121384886666e-06	5.31011405989658e-05
PAQR8	-1.12312	1.72118	24.4913	1.4519804128038e-06	5.44472432233002e-05
MAPT	0.573002	5.42803	24.4843	1.46290995321653e-06	5.47047049727804e-05
NCAM1	1.68996	1.59585	24.4945	1.47174032024212e-06	5.48824603631563e-05
SLCO4A1	-1.27491	1.89108	24.4357	1.49566442715168e-06	5.56205373434141e-05
BSDC1	0.304272	5.84431	24.4007	1.51490285853866e-06	5.61753260776432e-05
ZNRD2	0.357968	5.94996	24.3951	1.51892873958269e-06	5.61753260776432e-05
GJB5	-1.44391	1.10111	24.3894	1.52715100333428e-06	5.63246761832496e-05
HELZ2	0.559734	3.85855	24.363	1.54195028459501e-06	5.66017157707695e-05
POLR3H	-0.560166	3.74746	24.3614	1.54307158578758e-06	5.66017157707695e-05
LINC01002	0.901924	1.69147	24.3046	1.58476581110048e-06	5.7973144970203e-05
B3GALNT1	-0.781225	2.69397	24.2833	1.6006264035897e-06	5.83946684149718e-05
SCML1	0.642462	4.74827	24.2853	1.60912227712495e-06	5.85459570125842e-05
RPGR	0.504348	4.23055	24.2394	1.63397687602234e-06	5.92900180728106e-05
CPTP	-0.530567	3.77299	24.2232	1.64638648010191e-06	5.94199860459302e-05
PLEKHJ1	-0.490345	5.92806	24.2269	1.64358502316711e-06	5.94199860459302e-05
ETV6	0.443504	6.37379	24.1887	1.67325967783662e-06	6.01015696851583e-05
CNPY2	-0.394142	6.4275	24.1875	1.67420061149416e-06	6.01015696851583e-05
AC092428.1	0.917529	1.53853	24.1584	1.69723076245524e-06	6.06297041373982e-05
NCF4	-1.20385	2.09601	24.1685	1.69791995690084e-06	6.06297041373982e-05
CDC42EP2	-0.730516	3.53577	24.0754	1.76469029389136e-06	6.28472506253054e-05
AC004839.2	1.04639	1.50344	24.0552	1.78149740202516e-06	6.31118895422703e-05
EMSY	0.425199	4.10691	24.0566	1.78035182987675e-06	6.31118895422703e-05
TMEM156	-0.946766	3.93728	24.072	1.80478969412149e-06	6.32781458065513e-05
TSR3	-0.508214	5.17189	24.0426	1.79204477638793e-06	6.32781458065513e-05
PIGA	0.572516	4.74058	24.0296	1.80302391689902e-06	6.32781458065513e-05
MAGT1	0.383294	5.26097	24.0273	1.80499242235297e-06	6.32781458065513e-05
UBE2D4	-0.591112	3.6639	24.0167	1.81401135306721e-06	6.34291450259499e-05
JAGN1	-0.537791	4.88445	23.9703	1.85399351317366e-06	6.43259295730511e-05
TSPAN17	-0.57556	3.49268	23.9728	1.85174471124573e-06	6.43259295730511e-05
DNAJC25	0.460531	4.25446	23.9787	1.84666933047866e-06	6.43259295730511e-05
CAPG	-0.557109	7.38126	23.9676	1.87231975387877e-06	6.479477770364e-05
VEGFC	-0.750862	4.32128	23.8974	1.94102287706163e-06	6.70001281307785e-05
PRSS2	-2.0818	0.855617	23.9456	1.95864344699428e-06	6.72634134781557e-05
UBL7	-0.448273	4.03271	23.8586	1.9538763293998e-06	6.72634134781557e-05
GLRA3	1.89811	4.20947	23.8995	1.97685271799131e-06	6.7716008370481e-05
STX5	0.389401	5.62576	23.8052	2.00353531633633e-06	6.776782017216e-05
KMT2A	0.354266	7.4602	23.8088	2.000206446476e-06	6.776782017216e-05
PPP2R3C	-0.434528	4.44044	23.8147	1.99460974674348e-06	6.776782017216e-05
CDH2	-1.69244	1.99783	23.8725	1.98979442643459e-06	6.776782017216e-05
LENG8	0.429449	6.23443	23.8252	1.9848311144032e-06	6.776782017216e-05
RITA1	-0.568423	3.5414	23.799	2.00940902297945e-06	6.77961510459883e-05
ACAA1	-0.371645	5.77114	23.7636	2.04316740606496e-06	6.87627990511162e-05
AC025164.1	0.770914	3.30155	23.7564	2.05394323662352e-06	6.8953076936224e-05
RNASEH1-AS1	-0.782354	2.21067	23.7457	2.06042438513177e-06	6.89985897329449e-05
HIPK1	0.362148	5.43257	23.7324	2.07329764754574e-06	6.92574018145428e-05
GTPBP1	0.460876	5.34607	23.6895	2.11563779791149e-06	7.04968218700112e-05
ZNF3	0.376992	4.52983	23.5694	2.23862919038138e-06	7.44109287923807e-05
NQO2	-0.529621	4.85928	23.5529	2.25608536227499e-06	7.46226563807026e-05
FAM221A	0.521418	3.78586	23.5557	2.25312294456557e-06	7.46226563807026e-05
SHC1	0.388084	5.03386	23.4497	2.36845455800408e-06	7.81473903427719e-05
MYADM	0.499376	6.75299	23.4386	2.38083258118184e-06	7.83637364495596e-05
AL121933.2	0.802345	2.38528	23.3492	2.48329844819671e-06	8.15369846576198e-05
SNX17	-0.414191	5.15836	23.3348	2.50026933568449e-06	8.18944666593301e-05
FAM153CP	0.74486	2.35606	23.25	2.60222055969784e-06	8.50269251811949e-05
NDUFAF1	-0.542828	3.62596	23.2403	2.61414189023681e-06	8.52096322672346e-05
TOR2A	-0.684457	3.20241	23.2109	2.65067362040108e-06	8.6191710816037e-05
ARID5A	0.459388	5.26838	23.1864	2.68146136898919e-06	8.67464043330223e-05
CD63	-0.444424	9.86877	23.183	2.68578266926402e-06	8.67464043330223e-05
AL022238.2	0.817146	1.88236	23.182	2.68706363147157e-06	8.67464043330223e-05
PEPD	-0.473602	4.23002	23.1612	2.71362851164427e-06	8.73944187171177e-05
ZNF669	0.47378	3.73611	23.1488	2.72955199010942e-06	8.74808191758535e-05
ABCA12	-1.0279	2.83008	23.1712	2.72436922482183e-06	8.74808191758535e-05
ACAA2	-0.56538	4.3665	23.1439	2.73580633435109e-06	8.74808191758535e-05
SLBP	-0.346486	5.24078	23.1222	2.76400603335347e-06	8.81731024194416e-05
IDO1	-1.32925	2.52298	23.1361	2.79843557640375e-06	8.90603776112228e-05
TSPO	-0.459514	7.71849	23.0812	2.81797079145389e-06	8.94230595784421e-05
MT-ND5	0.509572	9.00368	23.0866	2.8231169455384e-06	8.94230595784421e-05
RORC	0.625134	3.43889	23.0623	2.84324032707669e-06	8.97286979031613e-05
HTT	0.411411	5.27527	23.0602	2.84609671702941e-06	8.97286979031613e-05
PGLS	-0.495289	6.60888	23.0445	2.86719693358318e-06	9.01827222427494e-05
TIMMDC1	-0.545478	4.89388	23.013	2.91024683595736e-06	9.11110300131582e-05
RIC8A	-0.479561	4.89949	23.0165	2.90546073543688e-06	9.11110300131582e-05
MICOS13	-0.434347	6.56337	22.9725	2.9663597209593e-06	9.26522843701952e-05
CDC42EP5	0.834698	5.7647	22.9252	3.11052792677465e-06	9.69303864588897e-05
RHOC	-0.437608	8.00524	22.8537	3.13774210129319e-06	9.7552619324732e-05
MAGI1	0.437563	4.47473	22.8163	3.19360849518598e-06	9.88330058901005e-05
CCNK	0.40977	5.21599	22.8183	3.19062910244549e-06	9.88330058901005e-05
TCEAL3	0.340481	6.16898	22.795	3.2260252381793e-06	9.96072287990133e-05
AKAP12	-1.52251	5.15035	22.848	3.23751312906885e-06	9.97331847677913e-05
ATP13A2	-0.61766	3.97614	22.7511	3.29368515093988e-06	0.000100722
AC005532.1	-1.46418	-0.00388182	22.7581	3.29076359795728e-06	0.000100722
FBXW5	-0.448786	5.65128	22.7425	3.30703497656442e-06	0.000100722
RPS6KA4	-0.737052	2.61296	22.7447	3.30360140068741e-06	0.000100722
LIG3	0.422127	4.42059	22.7503	3.29489102877474e-06	0.000100722
SCRN1	-0.70173	3.60103	22.7159	3.35041129397149e-06	0.000101813
HOXB-AS1	0.795852	2.88355	22.7083	3.36110210765819e-06	0.000101908
NCOR2	0.414465	4.54472	22.6853	3.39773027019533e-06	0.000102787
LIMA1	-0.378156	6.13222	22.6698	3.42276240976132e-06	0.000103312
SEC63	0.327598	5.56955	22.6516	3.45237693946065e-06	0.000103741
TRPC4AP	0.381947	5.61374	22.6538	3.44884336848585e-06	0.000103741
IPO13	-0.631168	2.45329	22.6419	3.46822608161134e-06	0.000103985
ZYG11A	0.8527	1.90004	22.6299	3.48799900124554e-06	0.000104114
BBC3	0.695664	8.3759	22.6798	3.48217205063076e-06	0.000104114
MAN2C1	0.394363	4.53141	22.6088	3.5229972057327e-06	0.000104926
RGS20	-1.2541	2.26399	22.6145	3.55922830179414e-06	0.000105771
NRIP1	0.432419	7.03698	22.5649	3.59704279049197e-06	0.000106659
FGD5-AS1	-0.417367	4.89691	22.5399	3.63983944292736e-06	0.000107443
PUDP	-0.919401	2.05983	22.5355	3.64741765912272e-06	0.000107443
NBDY	-0.386365	6.20148	22.5375	3.64405927235599e-06	0.000107443
RPS6KB2-AS1	1.08435	1.28414	22.5266	3.67148096742436e-06	0.000107916
MAP2	-1.01107	2.7455	22.5312	3.68660944674806e-06	0.000108074
SYNPO	-0.847701	3.22277	22.5172	3.70094646617079e-06	0.000108074
MAPRE2	-0.664424	3.05744	22.5062	3.69839315218988e-06	0.000108074
UNC93B1	-0.577497	3.94953	22.4983	3.71221809071593e-06	0.000108169
SRF	0.668649	6.08573	22.526	3.7317469585006e-06	0.000108269
UBL4A	-0.548587	4.1505	22.4895	3.72780939767595e-06	0.000108269
N4BP2L1	0.462878	4.75928	22.4727	3.75758816112038e-06	0.000108784
INTS12	0.51077	5.64856	22.4706	3.76612002743598e-06	0.000108797
PNPLA5	1.72488	0.411497	22.4469	3.81811572482058e-06	0.000110063
TMEM14A	-0.605269	4.35195	22.4176	3.85695995108254e-06	0.000110945
CD58	-0.696009	3.65759	22.3643	3.95845308159377e-06	0.000113622
AC008915.1	1.06255	0.427114	22.3582	3.96706924860087e-06	0.000113627
PDE6D	-0.612201	3.45049	22.3453	3.99144553563092e-06	0.00011388
DDX21	0.375531	7.50046	22.3446	3.9928243317403e-06	0.00011388
SRRM2	0.251915	8.33439	22.3166	4.04601800806503e-06	0.00011491
SRSF1	0.311583	6.4175	22.3211	4.0375563308026e-06	0.00011491
NIPAL3	-0.624438	3.34792	22.3103	4.05819871969476e-06	0.000115014
CCNJL	-1.0479	2.10285	22.3002	4.07764466294347e-06	0.000115322
KDM4B	0.416707	5.27288	22.2806	4.11577004961125e-06	0.000116156
RIPK2	0.522177	6.19204	22.2796	4.13637841230177e-06	0.000116494
AC064836.4	0.786433	3.78856	22.2785	4.1584599469114e-06	0.000116871
RGS4	-2.41076	1.2933	22.2808	4.21329119070009e-06	0.000118093
UBE4A	0.327508	4.71172	22.2281	4.21947280300364e-06	0.000118093
TMEM40	-1.3499	4.98098	22.2727	4.24497248088632e-06	0.00011856
OSER1-DT	-0.614027	3.24372	22.1775	4.32200610152118e-06	0.000120461
PMVK	-0.528129	4.86991	22.1283	4.42420726302577e-06	0.000122395
DAG1	-0.426643	4.45283	22.1391	4.40144890640054e-06	0.000122395
PLPP5	0.397537	6.01061	22.1298	4.42104047093051e-06	0.000122395
EMP3	-0.715361	7.20582	22.1712	4.42773205978143e-06	0.000122395
SERPINB4	-1.88357	1.58393	22.152	4.45832187280751e-06	0.000122988
RPS6KA2	-0.717449	4.09677	22.1204	4.48231881147852e-06	0.000123397
MT1M	-1.65677	5.8702	22.1489	4.50136427759345e-06	0.000123668
CCNT1	0.381362	4.82937	22.0658	4.55724812102572e-06	0.000124948
NFKBIZ	0.531294	7.49244	22.0479	4.63537456020046e-06	0.000126319
TSFM	0.516317	5.94763	22.0387	4.6300886300644e-06	0.000126319
KIF1C	-0.471911	4.68865	22.0309	4.63350525098783e-06	0.000126319
ST7-AS1	0.682081	3.09406	22.0231	4.65077302771259e-06	0.000126482
ATP6V0D1	-0.34486	6.27175	21.9894	4.72561783594833e-06	0.000128259
CTSA	-0.578761	3.98236	21.9363	4.84654926273758e-06	0.000131276
R3HDM4	0.368403	5.9587	21.9269	4.86811565381772e-06	0.000131596
NEAT1	0.393426	11.1497	21.9125	4.90149463050275e-06	0.000132232
LYPD3	-0.496656	5.39009	21.8996	4.93166932163757e-06	0.00013278
CDC42-IT1	0.855869	1.27431	21.8683	5.00557201572448e-06	0.000134501
RPL39L	-0.616173	4.89749	21.8738	5.03069671010437e-06	0.000134907
SDF2L1	0.569031	6.55036	21.8466	5.10745617155773e-06	0.000136693
AC147067.1	-1.14883	0.705352	21.8218	5.12898276705584e-06	0.000136725
NDRG4	-1.16541	2.28224	21.8344	5.12652320384059e-06	0.000136725
PDLIM1	0.439089	8.37736	21.8044	5.16014157020115e-06	0.000137284
ACOT8	-0.578018	3.2727	21.8002	5.17045479013119e-06	0.000137287
EPB41L4A-AS1	0.386984	7.45225	21.7813	5.21706751945678e-06	0.000138252
BICDL1	-0.934068	3.25798	21.7857	5.26434785331063e-06	0.000138958
NOMO1	-0.639213	2.97612	21.7651	5.25728901667092e-06	0.000138958
COA3	-0.382573	5.8516	21.7502	5.29467533441552e-06	0.000139485
ATP1B3	-0.450724	5.25324	21.7391	5.32270009643265e-06	0.00013989
PNISR	0.277363	7.85425	21.7277	5.35161035331293e-06	0.00013989
LOXL2	-1.41359	2.05622	21.758	5.34562237039074e-06	0.00013989
MCOLN1	-0.442001	3.96955	21.7328	5.33875085081557e-06	0.00013989
RPH3AL	-0.686272	2.8908	21.7233	5.36303800170968e-06	0.000139917
THAP11	-0.527154	3.7248	21.6793	5.47631854773981e-06	0.000142596
MATR3-1	0.536053	4.96231	21.6629	5.52442148775796e-06	0.000143463
MYPN	-1.17001	2.04991	21.6706	5.53092331029031e-06	0.000143463
ADGRG1	-0.532162	3.80683	21.6517	5.54866391633885e-06	0.000143646
SNX7	-0.508308	4.03579	21.6324	5.59997514001144e-06	0.000144696
DLC1	1.09563	3.22316	21.6568	5.63091502849597e-06	0.000145217
ZNF341-AS1	-1.31987	1.92365	21.5863	5.75287577956537e-06	0.000148079
PLEKHF2	0.50257	6.55064	21.5579	5.82475474466677e-06	0.000149643
RBM34	0.656888	2.73337	21.522	5.90233641446984e-06	0.000151347
VSIG10L2	0.925002	3.73285	21.5393	5.95109293310539e-06	0.000152307
AL606834.1	0.678048	3.08826	21.4772	6.02965741137001e-06	0.000154025
AC092153.1	0.944469	1.41654	21.4364	6.16119911342765e-06	0.00015679
DNAI1	1.33504	0.719932	21.4925	6.1512470077131e-06	0.00015679
FAIM	-0.714518	3.18982	21.4125	6.21834273372014e-06	0.000157692
ERMP1	-0.594871	3.37011	21.4119	6.22004402017214e-06	0.000157692
WHRN	0.596174	4.10348	21.3752	6.32985625375715e-06	0.000160174
SLC30A1	-1.04429	4.78126	21.4194	6.34406775562731e-06	0.000160232
BTBD6	-0.429289	4.27659	21.358	6.38202255262134e-06	0.000160889
NSA2	0.317676	7.57855	21.3197	6.49941619427813e-06	0.000163237
ABCB8	-0.565026	3.0742	21.3232	6.48879476354156e-06	0.000163237
VDAC3	-0.388431	5.34507	21.3026	6.55282488110687e-06	0.000164226
MYO5A	-0.619387	3.62927	21.2993	6.56319591581827e-06	0.000164226
TMED7	0.361931	6.54365	21.293	6.58267673333807e-06	0.000164408
NOCT	0.757254	4.28589	21.3132	6.60988280446334e-06	0.000164782
RBM4B	0.505894	4.13151	21.2541	6.70610653361769e-06	0.000166872
SNX16	-0.499408	4.34611	21.1981	6.88777644213164e-06	0.000171076
BHLHE41	0.884171	4.99127	21.2014	7.03575244307145e-06	0.00017443
CBLL1	0.407208	4.8016	21.1472	7.05708997861426e-06	0.000174637
BPIFB2	1.29444	1.9898	21.1522	7.11199545292418e-06	0.000175673
HMGCS1	0.579522	7.65242	21.1357	7.19123469416987e-06	0.000177305
HMGB3	1.15009	6.76934	21.141	7.25536063366866e-06	0.000178559
SPCS2	0.315261	7.99228	21.0722	7.31441668599845e-06	0.000179684
NPR2	-1.00301	1.10237	21.0466	7.40438556399435e-06	0.000181563
UAP1	0.556893	5.58126	21.0211	7.54320966613605e-06	0.000184524
TAF1D	0.372682	7.75523	21.0051	7.55256030351759e-06	0.000184524
EN1	1.14997	1.41379	20.9938	7.59354329746541e-06	0.000185189
NTHL1	-0.765386	2.91731	20.9433	7.77888516389567e-06	0.000189024
IL11	-1.27133	0.843707	20.9456	7.77037850556316e-06	0.000189024
PTAR1	0.405205	4.46283	20.9339	7.81387596230558e-06	0.000189191
BRI3BP	-0.564213	3.16267	20.9376	7.80018257769374e-06	0.000189191
NELFA	0.345089	5.01829	20.9266	7.84122460735923e-06	0.000189392
OAS3	-0.851009	2.01723	20.9242	7.85028550563612e-06	0.000189392
XAB2	0.468879	5.85859	20.8891	7.98302937315833e-06	0.00019225
CHPF	0.440366	5.52054	20.8706	8.05370143582541e-06	0.000193541
PTPRS	0.817451	1.72301	20.8676	8.0654217963878e-06	0.000193541
HIST1H4H	-0.750206	3.34969	20.8539	8.11846094256647e-06	0.000194011
AC087667.1	-1.23096	1.83698	20.8649	8.14242999836756e-06	0.000194011
TTLL5	0.429862	4.24809	20.8533	8.1207586942212e-06	0.000194011
KLK11	1.46004	3.21072	20.8958	8.14264250273759e-06	0.000194011
SVBP	-0.386649	4.89231	20.8342	8.19514868274764e-06	0.000194574
GSDMD	-0.417824	5.27464	20.8342	8.19518817398077e-06	0.000194574
NTAN1	-0.66611	4.98691	20.8528	8.22847522167524e-06	0.000195021
ABCA3	-0.660195	3.05412	20.8184	8.25741916558374e-06	0.000195363
ODF3B	0.494846	6.28028	20.8138	8.3043004643074e-06	0.000196127
DGCR6	0.741987	4.19002	20.8015	8.42585045236906e-06	0.000198649
ELOVL5	0.491659	7.78483	20.7732	8.47148876394746e-06	0.000199376
LAMC1	-0.796566	4.29654	20.7591	8.63206080495868e-06	0.000202801
MSMO1	0.690286	8.64079	20.7517	8.69116254623715e-06	0.000203834
S100A3	-1.31449	3.56368	20.6992	8.94151105817326e-06	0.000208942
CHN1	-0.927352	1.89794	20.6578	8.93501075673436e-06	0.000208942
CLN3	-0.472996	5.09725	20.6488	8.95553514165454e-06	0.000208942
SETD5	0.368154	6.43315	20.6393	8.99614236715853e-06	0.000209526
NCOA7	0.91324	7.22268	20.679	9.03415882806693e-06	0.000209686
MRPL13	-0.425333	5.27473	20.6339	9.01935974006762e-06	0.000209686
LAMTOR1	-0.354407	6.6619	20.6199	9.0800328685236e-06	0.000210388
BEX2	0.426478	5.43248	20.6075	9.13412790279774e-06	0.000211278
GEMIN7	-0.58142	3.52733	20.5958	9.1855755986419e-06	0.000212103
ABTB2	-0.931061	2.33361	20.5861	9.22833587288989e-06	0.000212469
PAF1	0.465055	5.48241	20.5851	9.23299931451517e-06	0.000212469
HNRNPL	0.368365	6.39435	20.5552	9.36584841689519e-06	0.000215159
ZFYVE21	-0.448593	4.94844	20.5403	9.43320298835387e-06	0.000216337
PRKAA1	0.337868	5.50939	20.5131	9.55691399835313e-06	0.000218801
TMEM167B	0.363685	5.85998	20.5085	9.57785255879521e-06	0.000218908
JSRP1	-1.08788	0.573857	20.5084	9.59730137380798e-06	0.000218981
MSTO1	0.569522	3.05276	20.4968	9.63152249444719e-06	0.00021902
AL022311.1	0.588214	3.01294	20.4992	9.62041537154454e-06	0.00021902
UBE2E3	-0.365637	6.32427	20.4726	9.74390077862514e-06	0.000220829
MTRNR2L8	-1.37419	9.7757	20.5253	9.72802416107454e-06	0.000220829
TCF25	0.266902	7.29534	20.4581	9.81204548177043e-06	0.000222
SLC19A2	0.508092	5.52788	20.4184	1.0027773897557e-05	0.0002265
MTF2	0.390305	5.7926	20.4031	1.00738731258373e-05	0.00022716
HIVEP3	0.524286	4.65903	20.3808	1.0182427032425e-05	0.000229224
COMTD1	-0.49446	5.23367	20.373	1.02206296551423e-05	0.0002297
CHST12	0.511086	3.80166	20.364	1.02648754291173e-05	0.000229748
SPTAN1	0.50744	7.2079	20.3808	1.02478633794564e-05	0.000229748
GDF15	-0.956757	7.73955	20.4095	1.02739940684197e-05	0.000229748
CCDC51	-0.762497	2.31898	20.333	1.04182406528751e-05	0.000232588
NR3C1	-0.474603	5.44056	20.301	1.05796796310194e-05	0.000235801
AC027031.2	-0.825441	1.79333	20.2833	1.06699764884958e-05	0.00023742
AC023590.1	0.843911	1.83887	20.2707	1.07556233195651e-05	0.000238931
PAXBP1	0.324882	5.43515	20.2573	1.08038147330416e-05	0.000239606
AC005487.1	-1.64656	0.205939	20.2417	1.09059854417639e-05	0.000241474
MAPT-AS1	1.35457	1.6383	20.2297	1.10340145749331e-05	0.000243908
ALOX15B	-1.27276	4.48424	20.2422	1.11309720962948e-05	0.000245648
S100A11	-0.60055	10.534	20.2122	1.12087304086718e-05	0.000246959
HAT1	0.333819	6.16505	20.1125	1.15817007844974e-05	0.00025476
CALR	0.401309	8.44883	20.1046	1.16252209984506e-05	0.0002553
LINC01578	0.366664	9.90268	20.0934	1.16879763234306e-05	0.00025626
WNK2	0.664233	3.44221	20.0886	1.17153903239334e-05	0.000256443
LMF2	-0.370565	4.37315	20.0824	1.17498280538545e-05	0.00025678
SRD5A1	-0.809067	2.79445	20.0612	1.18702977283612e-05	0.000258992
NUS1	0.388125	4.71081	20.0385	1.20004627166285e-05	0.000260452
ARL2	-0.437404	5.77974	20.038	1.20036406105414e-05	0.000260452
CCNE1	-1.17166	1.878	20.039	1.20146170436294e-05	0.000260452
ZNF230	0.614735	2.37842	20.042	1.19805046607369e-05	0.000260452
LGR4	-0.911707	3.68522	20.0524	1.2101529513075e-05	0.000261075
LINC02306	1.36006	0.684176	20.0744	1.20832692365584e-05	0.000261075
VPS26C	-0.434967	4.03405	20.0218	1.20970060918181e-05	0.000261075
RNPEPL1	-0.558284	4.0003	20.0133	1.21468178144809e-05	0.000261215
TTLL12	-0.548374	3.40193	20.0135	1.21455330436455e-05	0.000261215
GPATCH2	0.376516	5.05389	19.9938	1.22613354976727e-05	0.000263257
CD151	-0.393019	7.76651	19.987	1.23010455745399e-05	0.000263689
CTSV	-0.928594	2.27504	19.9671	1.24194248301116e-05	0.000265803
MLXIPL	1.0162	1.53947	19.957	1.24796747433022e-05	0.000266669
LINC00472	0.696754	7.04017	19.9457	1.27835133411739e-05	0.000271809
SRI	-0.51149	7.99327	19.9228	1.27727758276359e-05	0.000271809
PATL1	0.393506	4.76209	19.9069	1.2783896608274e-05	0.000271809
GOLT1B	0.386422	5.61209	19.8958	1.28523343474312e-05	0.000271809
IFI27	-1.0827	2.17544	19.9038	1.28607936987351e-05	0.000271809
TXNL4A	-0.446592	6.27834	19.8943	1.28615540497657e-05	0.000271809
KCNK15	-0.897268	2.5751	19.905	1.28139327736252e-05	0.000271809
ANKHD1	0.286146	5.95731	19.8698	1.30144368387264e-05	0.000274609
AKAP17A	0.393155	5.84407	19.8313	1.32578373426525e-05	0.000279307
SLC41A3	-0.39541	4.45236	19.7965	1.34812283059042e-05	0.000283127
CSAD	0.498345	4.69922	19.7992	1.34640201769008e-05	0.000283127
NHS	-0.956039	2.24046	19.7688	1.36781044793666e-05	0.000286814
CDKL2	-1.25799	0.472744	19.7597	1.37480842852737e-05	0.000287792
WBP1L	0.477479	5.19556	19.7529	1.37675004273846e-05	0.000287792
MRPS30-DT	1.42438	3.87924	19.7848	1.3852120197379e-05	0.000289112
TBC1D10A	0.422291	5.95334	19.668	1.43414791253651e-05	0.000298862
AL034376.1	-1.14416	1.34721	19.6619	1.4410572885013e-05	0.000299838
RBM7	0.328912	6.26005	19.6477	1.44824711014542e-05	0.000300818
TMSB4X	-0.590058	11.3458	19.6754	1.4502357441605e-05	0.000300818
EPS8	-0.419431	5.05189	19.6412	1.45276703411269e-05	0.000300879
TMEM39A	0.459439	4.07561	19.6241	1.46476725660651e-05	0.000302899
TRIP13	-0.913338	1.05915	19.6204	1.46739193258465e-05	0.000302976
MGST3	-0.468793	7.52418	19.6069	1.47982798917225e-05	0.000304766
TMEM161A	-0.464757	3.54764	19.6018	1.4805871355276e-05	0.000304766
KIAA2013	-0.441973	4.17714	19.5838	1.4935250586367e-05	0.000306959
FIBP	-0.415227	5.28188	19.5729	1.50139649120089e-05	0.000307962
SDSL	-0.572555	4.07769	19.5707	1.5029802367354e-05	0.000307962
ACBD3	0.334165	6.12015	19.5317	1.53151960813374e-05	0.000313143
U62317.4	0.93662	2.60618	19.547	1.53291508030514e-05	0.000313143
RPRD1A	0.313713	5.55257	19.4958	1.55818353431324e-05	0.000317822
ZNF487	0.56285	3.20671	19.4906	1.56215875449546e-05	0.000318151
PRRX2	-0.870626	1.87751	19.4767	1.57266817635582e-05	0.000319325
TOM1	0.527195	5.24747	19.4864	1.57066646565931e-05	0.000319325
TRIB1	0.52038	6.99615	19.4853	1.57757660583168e-05	0.000319358
ACADSB	0.457644	6.07002	19.4731	1.57538981108003e-05	0.000319358
IDUA	0.472386	4.3022	19.4572	1.58745715112717e-05	0.000320876
NFXL1	0.44875	3.43849	19.4459	1.59615414829236e-05	0.00032215
GET1	-0.410883	4.48095	19.4428	1.59857439104641e-05	0.000322156
ADRB2	-0.91469	2.54176	19.4324	1.60817740051273e-05	0.000323607
IKBKE	-0.914579	2.01934	19.4065	1.62678459591317e-05	0.000326862
CAND1	0.30265	6.07999	19.3516	1.67042257348835e-05	0.00033513
CDKN2D	-0.439345	4.54424	19.311	1.70347862523719e-05	0.000341253
ZNF71	-0.621872	2.80427	19.3071	1.70668606627577e-05	0.000341388
LRRC8D	-0.691347	2.46918	19.2924	1.71886028180942e-05	0.000343313
OSBPL1A	-0.376948	5.93977	19.2872	1.72320051551176e-05	0.00034367
CLDN6	-1.49163	0.281998	19.2667	1.74338411870343e-05	0.000346668
PELP1	0.382894	4.59831	19.2646	1.74206177086546e-05	0.000346668
MMP7	-1.17155	3.15904	19.2875	1.75091699882771e-05	0.000347653
AGXT	-1.70174	2.01844	19.2736	1.76510033078029e-05	0.000349953
SCFD1	0.309203	5.37946	19.2311	1.77045420326414e-05	0.000350498
RNF187	-0.366076	5.68159	19.228	1.77309220605475e-05	0.000350505
ZMAT5	-0.431077	3.91917	19.2248	1.77589566318012e-05	0.000350544
AC002467.1	-0.751331	1.90623	19.221	1.78228390636408e-05	0.00035129
MTRES1	-0.595043	3.09424	19.2067	1.79147695493338e-05	0.000351558
METTL1	0.518436	3.63908	19.2095	1.78904366051658e-05	0.000351558
H1F0	0.484239	8.70663	19.2237	1.7883584721459e-05	0.000351558
GPRC5C	-0.422483	5.30352	19.1835	1.811651881262e-05	0.000354999
S100A2	-0.745672	5.06557	19.1962	1.82999132077815e-05	0.000357816
CD99	-0.50272	7.6207	19.1736	1.83134213138351e-05	0.000357816
MMRN2	-1.23871	0.571713	19.1422	1.85139945158902e-05	0.000361211
GSTM1	1.78168	1.16344	19.1485	1.85856743646324e-05	0.000362084
TIMP2	-0.797819	5.26766	19.1481	1.87607731681881e-05	0.000364968
AC008115.3	1.19252	4.17636	19.1348	1.8923610403705e-05	0.000367604
AC012076.1	0.911972	1.03625	19.0725	1.91142152547439e-05	0.000370772
DDX47	0.691375	3.34538	19.0563	1.92647693523781e-05	0.000373154
ACOT13	-0.434909	4.2711	19.0515	1.93099409175344e-05	0.000373492
DNAH14	0.342986	4.44096	19.0429	1.93899731597743e-05	0.000374502
LRPAP1	-0.298403	6.19836	19.0269	1.9540243643664e-05	0.000376324
AP1S1	-0.470566	5.58311	19.0275	1.95366238142037e-05	0.000376324
IMPA2	-0.854047	4.17609	19.0501	1.96154088065664e-05	0.000377232
DUSP14	-0.553607	5.24104	19.0254	1.96516185919277e-05	0.00037739
SGCB	-0.602839	3.89164	18.9947	1.98479550996706e-05	0.000380617
SOX15	-1.09318	2.04735	18.9933	1.99018509150546e-05	0.000381108
Z95114.4	1.11835	0.947376	18.9738	2.00490834488963e-05	0.000383382
ALG14	-0.617711	2.79649	18.9494	2.02865309802376e-05	0.000386276
BTN2A2	0.488388	3.74664	18.9503	2.02781926606569e-05	0.000386276
SNHG10	0.409898	4.94977	18.9545	2.023637696066e-05	0.000386276
HSD3B7	-0.7573	2.78809	18.9327	2.04515871830429e-05	0.000388869
ACAP1	0.781578	1.86994	18.9284	2.04941275796589e-05	0.000389128
AC108727.1	1.08664	-0.330628	18.9232	2.05806086338491e-05	0.00039022
PJA2	0.325975	6.68289	18.9077	2.07002183464169e-05	0.000391936
NUDT14	-0.455157	4.55672	18.9039	2.07381312523234e-05	0.000392102
PFN1	-0.305373	8.87441	18.9002	2.07758892039957e-05	0.000392265
CNTD1	0.817468	3.45482	18.9027	2.09203288526799e-05	0.000394439
TMEM250	-0.571364	3.53401	18.8734	2.1046406210491e-05	0.000396261
STX10	-0.404978	4.77014	18.8691	2.10902769933045e-05	0.000396533
AKIP1	-0.566002	3.59781	18.8641	2.11417097434047e-05	0.000396945
TMEM179B	-0.347844	6.09173	18.84	2.13900142356692e-05	0.000401048
KHDC4	0.42777	5.46013	18.8282	2.1512182642109e-05	0.000402697
RLIM	0.354633	5.03233	18.8257	2.15377786698317e-05	0.000402697
CD55	-0.459663	6.11164	18.8152	2.16720081272981e-05	0.000404255
RNF208	-0.636128	2.95611	18.812	2.1681208389644e-05	0.000404255
RASGRP3	0.989713	2.14441	18.8065	2.17744582138512e-05	0.000405433
IER3-AS1	0.714926	2.31529	18.7931	2.19186384265115e-05	0.000406991
LINC02256	0.797599	2.49662	18.7903	2.1910987254425e-05	0.000406991
SAYSD1	-0.514899	4.38239	18.7612	2.22212333147959e-05	0.000411475
CSTF2	-0.650694	2.05703	18.7618	2.22152980293523e-05	0.000411475
PSMA7	-0.362841	7.74394	18.7507	2.23349591453796e-05	0.000413013
NRG1	-1.25917	1.86431	18.74	2.26449191394411e-05	0.00041817
LIPG	-0.83111	2.0145	18.7184	2.26865802387464e-05	0.000418365
MIF	0.310357	10.6074	18.7121	2.27563950625092e-05	0.000419079
VPS37C	0.404312	4.29426	18.7062	2.28212622703212e-05	0.000419699
TMEM125	-0.483807	3.92745	18.7028	2.28594463924204e-05	0.000419828
AGRN	-0.539452	5.20149	18.6958	2.30508350406432e-05	0.000422766
POLR3K	-0.492328	4.04516	18.6742	2.31778977663269e-05	0.000424518
HYLS1	-0.738015	2.19635	18.6669	2.3260537401664e-05	0.000425453
TACC1	-0.507031	4.4655	18.6629	2.33051481507208e-05	0.000425691
RIPOR2	-0.901058	2.39275	18.6418	2.35793321608171e-05	0.000428807
FAM133B	0.298693	6.47924	18.641	2.35533378597235e-05	0.000428807
ATG13	0.344485	4.82999	18.6367	2.36031668702648e-05	0.000428807
AC027601.6	0.569475	3.27621	18.6389	2.35774477915773e-05	0.000428807
BAX	-0.385316	6.22034	18.6299	2.36803864895643e-05	0.00042963
MIR29B2CHG	0.576849	4.2893	18.5938	2.41569465109137e-05	0.000437686
CZIB	-0.346957	5.01548	18.5813	2.42452568170203e-05	0.000438647
ELP2	0.327711	6.1536	18.5788	2.427512778467e-05	0.000438647
RHOU	0.710143	6.27782	18.5708	2.47728897734012e-05	0.000444065
LUZP2	-1.51431	0.174025	18.5493	2.46655831044363e-05	0.000444065
MPZL3	0.481899	5.28523	18.5447	2.47218540294296e-05	0.000444065
NTN4	-0.645896	6.27915	18.5746	2.46730150456476e-05	0.000444065
PPP4R4	1.11271	5.40399	18.5845	2.46839176975103e-05	0.000444065
MISP	-0.723196	4.68302	18.5663	2.47662958006839e-05	0.000444065
F2RL1	-0.573243	4.14128	18.5288	2.48949882433776e-05	0.00044566
SELENOK	0.403155	8.98661	18.4954	2.52762850932906e-05	0.000450688
CCDC69	-0.740398	3.06122	18.4991	2.52386819063658e-05	0.000450688
CDK2AP1	-0.367031	5.79474	18.497	2.52577245482287e-05	0.000450688
CCDC173	1.03	1.3067	18.4794	2.54732645294474e-05	0.000453599
DUSP8	0.436976	7.4387	18.474	2.55662131365755e-05	0.000454653
PAQR7	-0.754057	2.20816	18.4544	2.57841272845357e-05	0.00045552
GFPT1	0.39314	5.96716	18.4612	2.56992311469825e-05	0.00045552
DUSP7	-0.829863	1.28243	18.4555	2.57705926287755e-05	0.00045552
AC132192.1	0.91721	2.51652	18.4659	2.57644274658925e-05	0.00045552
C17orf80	-0.651978	2.19398	18.4592	2.57247133892752e-05	0.00045552
CCM2	-0.581296	3.98581	18.4406	2.59649413796004e-05	0.000458113
C2orf49	0.368715	5.79053	18.4351	2.60271917712895e-05	0.00045861
PIK3C2A	0.321444	5.8023	18.4314	2.60735903557891e-05	0.000458827
PDGFA	-0.590783	3.81195	18.4161	2.6268486235305e-05	0.000461318
AC005838.2	0.77074	1.59015	18.4149	2.62837088444109e-05	0.000461318
SDR16C5	-0.760543	4.93718	18.4269	2.65377480926843e-05	0.000465171
SLC11A2	0.4395	5.92297	18.3658	2.69173443472101e-05	0.000471211
CST6	-0.919326	2.39466	18.3482	2.72123205923104e-05	0.000475756
MMP25-AS1	0.491266	3.41627	18.3387	2.72737120104856e-05	0.000476211
POLR2A	0.529567	5.44625	18.3309	2.7541332801463e-05	0.000480261
POLH	0.553055	2.98949	18.3118	2.76325778675875e-05	0.000481229
CDKN1B	0.505055	6.40015	18.3133	2.77772513360566e-05	0.000483123
ZMAT2	0.259674	5.56327	18.2769	2.81049415530479e-05	0.000488192
PGLYRP2	1.24052	3.07511	18.2991	2.82556729983616e-05	0.000490178
ZSWIM7	-0.323182	5.86273	18.2604	2.83308989216813e-05	0.00049085
TNIP3	-1.6102	0.202706	18.2522	2.84439711964687e-05	0.000492176
ZNF593	0.324687	7.25416	18.2299	2.87537752743376e-05	0.000494991
RAB24	0.488903	4.37365	18.23	2.87528251770563e-05	0.000494991
CEMIP2	0.506359	6.50762	18.244	2.87061640545656e-05	0.000494991
WDR18	-0.513682	3.96771	18.2334	2.87054872442682e-05	0.000494991
TNFSF12	-0.411318	3.8983	18.2209	2.88800328700282e-05	0.00049653
SEMA3C	-0.552285	5.74836	18.2308	2.89581861092352e-05	0.000496657
KANSL1	0.319555	6.65037	18.2152	2.89611904925463e-05	0.000496657
PNPLA6	-0.516595	3.89836	18.2005	2.91684850942425e-05	0.000499575
THOC1	0.371141	5.15231	18.1714	2.9583803374719e-05	0.000505402
PMM1	-0.46035	4.67058	18.1718	2.95778874001658e-05	0.000505402
PRADC1	-0.73135	2.44313	18.1586	2.97676679899037e-05	0.000507899
SLC16A2	-0.848323	3.73073	18.1815	2.98101457248427e-05	0.00050798
ATP1A2	1.65375	0.610493	18.189	3.00948496948955e-05	0.000512183
EEF2KMT	-0.534957	3.23239	18.1267	3.02339029867526e-05	0.0005139
ADAMTS4	1.0147	3.72724	18.1513	3.03716786131649e-05	0.000515591
TMEM203	-0.435596	4.32871	18.1129	3.04376048202303e-05	0.000516059
CTC1	0.43501	4.61754	18.1086	3.05009406495725e-05	0.000516483
GOSR2	0.417761	4.77576	18.1042	3.05664082196307e-05	0.000516941
SAMD9	-0.734465	2.49135	18.0864	3.08319314599873e-05	0.000519662
LRRC61	-0.656223	3.32529	18.0903	3.07733957460233e-05	0.000519662
AL139317.5	0.644645	2.30379	18.0857	3.08430849685022e-05	0.000519662
ARHGAP32	0.360764	4.97589	18.0793	3.09388397875025e-05	0.000520623
COPA	0.348276	6.08098	18.0351	3.16106611571843e-05	0.000529956
SEC13	0.400501	4.66476	18.0351	3.16115445080662e-05	0.000529956
TFG	0.286278	6.69469	18.0392	3.1547375531592e-05	0.000529956
GLB1	-0.536822	3.1676	18.0247	3.17706698716985e-05	0.000531961
MAP3K13	0.319763	6.99793	18.0101	3.19978446562488e-05	0.000535099
MFSD10	-0.364833	6.40026	18.0036	3.2098548514171e-05	0.000536009
MBOAT1	0.385604	5.77196	17.9974	3.21958274791825e-05	0.000536009
GOLGA5	0.317709	4.84582	17.9996	3.21618502277454e-05	0.000536009
AVEN	-0.630456	3.17974	17.9964	3.22115237915488e-05	0.000536009
TMC6	-0.525055	4.38213	17.988	3.23431725327281e-05	0.000537536
C1orf116	-1.04414	1.39111	17.9687	3.26487661865673e-05	0.000541945
GULP1	-0.896931	4.87967	17.9929	3.28277977231843e-05	0.000544246
AP000867.5	-1.49678	0.926765	17.9637	3.28763644020807e-05	0.000544381
SPINT1	-0.488709	7.5895	17.9509	3.31184320649313e-05	0.000547715
S100A6	-1.05962	12.6633	17.9691	3.32529334700186e-05	0.00054792
TM2D2	-0.473768	4.64925	17.9343	3.32000804476085e-05	0.00054792
KCNQ1-AS1	-1.83228	-0.158032	17.9344	3.32509491746022e-05	0.00054792
COA6	-0.361044	5.35705	17.9238	3.33709247550585e-05	0.000549192
CPPED1	-0.721176	3.93006	17.9332	3.35382306483819e-05	0.000551272
GNPTG	-0.326539	4.98518	17.9043	3.36882916825083e-05	0.000553063
NOTCH2NLC	0.596371	2.67709	17.8654	3.43336522339607e-05	0.000562287
BTC	-0.835947	1.93297	17.8701	3.43088163494703e-05	0.000562287
DAPP1	-0.951192	3.99356	17.8616	3.49532768829002e-05	0.000571739
PSMC2	-0.363122	4.74197	17.7997	3.54498748088107e-05	0.000579158
NFATC1	0.550422	3.69971	17.7814	3.57676532003897e-05	0.000583641
EDEM1	0.404056	4.8851	17.761	3.61244991816612e-05	0.00058739
BCL7B	-0.356271	5.3561	17.7586	3.61681142859218e-05	0.00058739
PNMA1	-0.529883	3.76546	17.7583	3.61719444868296e-05	0.00058739
CHRNB1	-0.460746	3.55328	17.7594	3.61532359431527e-05	0.00058739
STOML1	-0.664082	3.18244	17.7503	3.63138539881091e-05	0.000588984
SYT17	-0.719941	3.17959	17.7437	3.64826026641561e-05	0.000591009
AURKA	-1.10046	0.521848	17.74	3.65521738462912e-05	0.000591425
GAS5	0.323322	8.31151	17.7104	3.70265413082754e-05	0.000598381
AL365203.2	-1.15581	1.06956	17.6848	3.74917393135552e-05	0.000605172
NUCB2	0.498966	6.82563	17.6886	3.76551207060329e-05	0.000607082
AC012181.1	1.03829	0.586645	17.653	3.81370403702578e-05	0.000614116
ASNS	0.600564	3.41532	17.6411	3.82993854345291e-05	0.000615258
BTG3	0.364609	7.8185	17.6413	3.82955338626323e-05	0.000615258
BPHL	-0.491879	4.06438	17.6181	3.87314655303981e-05	0.000621359
VSIG10	-0.501767	3.41033	17.616	3.87714909848865e-05	0.000621359
BBOF1	0.558563	3.53452	17.6	3.90764295688144e-05	0.000625502
CHCHD4	-0.490994	3.00317	17.5916	3.92353852384624e-05	0.0006273
CASP6	-0.390282	4.1272	17.5796	3.94667183448051e-05	0.00063025
ABHD15	-0.802166	1.2425	17.5739	3.95757031572755e-05	0.000630495
AC005005.4	1.08503	2.36823	17.5947	3.95406599523903e-05	0.000630495
R3HCC1	-0.392872	4.08608	17.5684	3.96835419141293e-05	0.000631466
GOLM1	-0.477356	6.86263	17.5667	3.99079031636347e-05	0.000634286
CTNND1	0.271687	7.23627	17.5208	4.06163846808404e-05	0.000644414
MAP2K7	0.313725	4.58047	17.5195	4.06408592452563e-05	0.000644414
C15orf39	-0.704102	3.46383	17.5038	4.11507342297803e-05	0.00065167
AP001269.4	0.578718	3.08548	17.4894	4.12437342801638e-05	0.00065167
NF2	-0.467331	4.09732	17.491	4.1210977202121e-05	0.00065167
LINC02611	1.31459	-0.0925298	17.4822	4.14501559974672e-05	0.000654164
ABCC5	-0.681264	2.4355	17.4688	4.16596858516312e-05	0.000655933
UFM1	0.340615	7.2091	17.4711	4.16140130708904e-05	0.000655933
DSC2	-0.552972	6.23835	17.4842	4.173535322379e-05	0.000656357
SIX1	-1.35239	0.784634	17.4541	4.20237892185422e-05	0.000659563
AC027097.2	0.672735	2.69374	17.4504	4.20372102685422e-05	0.000659563
MCCD1	1.79496	0.448987	17.4488	4.23435692852855e-05	0.000663596
CEACAM6	-0.964539	3.57648	17.4435	4.27591102931981e-05	0.000669329
PLPP2	-0.45689	6.26594	17.4115	4.29023537623302e-05	0.000670792
ZNF587B	0.647025	2.15153	17.3984	4.31170406575408e-05	0.000673366
NUP160	0.398001	4.43722	17.3897	4.33004788258856e-05	0.000674762
DYNC1H1	-0.424771	6.65125	17.3896	4.33066677253188e-05	0.000674762
AC004982.2	-0.477692	4.13159	17.3825	4.34543514616026e-05	0.00067628
CHDH	0.374114	5.07272	17.3801	4.35060548885446e-05	0.000676303
AC133919.1	0.914559	1.31636	17.3764	4.35827531963247e-05	0.000676714
ANXA9	0.994123	2.20504	17.3764	4.36562660364402e-05	0.000677074
MGAT4B	-0.512573	6.082	17.378	4.38278836446145e-05	0.000678174
CDON	0.67184	2.46305	17.365	4.38262188908418e-05	0.000678174
CCDC144NL	0.92274	1.17677	17.3556	4.40288271625983e-05	0.000680146
LSM4	-0.351702	6.3006	17.3543	4.40564037531769e-05	0.000680146
AC215522.2	0.823939	1.49121	17.3504	4.41414498603915e-05	0.000680678
C1S	-1.31642	1.91177	17.3577	4.43175677807675e-05	0.000682612
ACBD5	-0.450217	3.87927	17.3273	4.46424477595972e-05	0.00068683
GEMIN6	-0.497055	3.50016	17.3129	4.49587020212498e-05	0.000690906
DERA	-0.507771	4.66303	17.3094	4.50750579476804e-05	0.000691117
CISD3	-0.481112	4.86225	17.3094	4.50354079891496e-05	0.000691117
BRCA1	-0.826966	1.46916	17.2868	4.55345621376246e-05	0.000697368
SLCO3A1	-0.905882	2.70866	17.285	4.58487561720507e-05	0.000701382
GPR137	-0.428733	3.76362	17.2463	4.64460042000765e-05	0.000709712
PARP4	-0.641903	3.97076	17.2387	4.68619548697578e-05	0.000715256
SCUBE1	1.18529	0.991964	17.2134	4.71991773559825e-05	0.000719587
AL445228.2	0.92089	1.48756	17.2043	4.74099759653205e-05	0.000721983
BTN2A1	0.431146	4.00362	17.1892	4.77620053130168e-05	0.000725702
AJUBA	-0.700334	3.50741	17.1997	4.77572208249861e-05	0.000725702
LDB3	1.45785	-0.280638	17.1711	4.8185681190205e-05	0.000731314
ATPSCKMT	-0.694689	2.16439	17.1519	4.86403113732717e-05	0.000736553
MARF1	0.415937	5.22123	17.1528	4.86208838577337e-05	0.000736553
AC011939.2	0.71944	2.71219	17.1366	4.90068292739994e-05	0.000740502
INE1	0.720359	2.27557	17.1364	4.90110824714102e-05	0.000740502
HECTD3	-0.615049	2.62656	17.1299	4.9167894159507e-05	0.000742038
PIGF	-0.375658	4.6855	17.1153	4.95214668572534e-05	0.000746537
HOTAIRM1	0.850537	3.93012	17.1388	4.95823268027572e-05	0.000746619
IMP3	-0.449783	5.21574	17.0988	4.99212259197716e-05	0.000750882
ASAP2	-0.547676	3.64713	17.0861	5.02327934125272e-05	0.000754725
AC005632.3	0.634004	2.26627	17.0804	5.03728997320808e-05	0.000755987
PLEKHH3	0.357967	5.46361	17.0719	5.05849275632185e-05	0.000758323
TRANK1	-0.849005	1.61203	17.0577	5.09367438422696e-05	0.000762748
PLPP1	-0.558051	3.03133	17.0489	5.11574715787324e-05	0.000765202
LSAMP	-1.23193	1.05129	17.0486	5.12379441916409e-05	0.000765555
CDC123	-0.30707	4.93891	17.0221	5.18323257774587e-05	0.000773577
ZDHHC1	0.453831	3.48494	17.0113	5.21070819537742e-05	0.000776817
ARHGAP27	-0.534021	2.76528	17.0016	5.23561936515917e-05	0.000779667
LINC00265	0.648199	2.15497	16.9871	5.2730056173637e-05	0.000784367
TMEM102	-0.668808	3.28944	16.9645	5.33712381623199e-05	0.000793028
WDCP	-0.802442	1.34802	16.9313	5.41902334609307e-05	0.00080254
CANX	0.25888	7.788	16.933	5.41455985893634e-05	0.00080254
ERV3-1	0.434712	4.91563	16.9353	5.4084667312743e-05	0.00080254
KDELR3	0.673125	3.31929	16.9284	5.43143602514834e-05	0.000803494
TRA2A	0.383314	7.06441	16.917	5.45722937989695e-05	0.000806424
ELOVL6	-0.821171	2.32422	16.9104	5.47499713024049e-05	0.000807277
AL683813.1	0.667816	2.32449	16.9141	5.47263398343889e-05	0.000807277
PPHLN1	0.276061	5.42603	16.8882	5.53467974567062e-05	0.000815184
AL357075.4	1.09609	0.137013	16.8885	5.54171175639137e-05	0.000815328
FAM200A	-0.709727	1.78212	16.8822	5.55108933383286e-05	0.000815816
ZFAND1	0.320915	5.70191	16.8677	5.59080098292884e-05	0.000819862
PPP1R14B	-0.483411	8.12736	16.8803	5.58825843675296e-05	0.000819862
CNN2	0.403659	5.56274	16.8567	5.62099550069238e-05	0.000823393
CAD	-0.610014	2.71686	16.8509	5.636887161576e-05	0.000824824
APEH	-0.41212	3.88311	16.8452	5.65277855760304e-05	0.000825355
POLD4	-0.384165	6.25788	16.8464	5.64943636269486e-05	0.000825355
KLRC3	-1.37231	1.02493	16.8476	5.66069966149399e-05	0.000825616
RPUSD3	-0.445846	3.68753	16.8252	5.70841070521132e-05	0.000829286
AC022075.1	-1.2266	1.20873	16.8311	5.69989732045475e-05	0.000829286
PARP2	0.397181	4.20325	16.8279	5.70093546834919e-05	0.000829286
GAREM1	-0.611893	3.72566	16.8274	5.7105043081342e-05	0.000829286
B3GNT3	-1.05154	1.48458	16.8	5.78764882665526e-05	0.000839583
ZFP36L1	0.468597	9.64387	16.7961	5.8197677502818e-05	0.000843334
CTSB	-0.416985	6.78794	16.7531	5.91474846545694e-05	0.000856176
DIO2	-1.48029	6.29994	16.7766	5.95206470981941e-05	0.000860652
C10orf88	-0.686846	1.66498	16.7352	5.96624364419016e-05	0.000861777
CCDC170	0.567645	4.01223	16.7216	6.00766505700011e-05	0.000866829
SH2D4A	-0.6967	3.48383	16.7243	6.01581720961161e-05	0.000867076
AC103769.1	0.772112	1.59031	16.7092	6.04290894691548e-05	0.00087005
RAB2B	0.361572	4.12995	16.7069	6.0495994892003e-05	0.000870082
SNHG3	0.390949	4.9404	16.7047	6.05610247425751e-05	0.000870088
MFSD6	-0.510478	3.82133	16.6588	6.19424238016564e-05	0.000888986
TTC14	0.364261	5.28576	16.6469	6.23049687569411e-05	0.000893237
TUBA1A	-0.709801	8.52064	16.6693	6.25256062011304e-05	0.000895447
MTIF2	-0.496332	3.17414	16.6312	6.27871022474491e-05	0.000897778
NFKB2	0.419266	5.81618	16.6301	6.28217922350656e-05	0.000897778
FAM120AOS	0.403465	5.88433	16.6271	6.29147725821021e-05	0.000898153
UBALD1	0.362148	4.77021	16.6101	6.34419585195397e-05	0.00090472
AHDC1	0.371506	5.67777	16.6029	6.36653761077763e-05	0.000906945
SEC16A	0.34089	5.10833	16.5469	6.5442323098197e-05	0.000931273
BLOC1S1	-0.369892	6.52178	16.511	6.66059237880991e-05	0.000946831
VANGL1	-0.745201	2.26131	16.5061	6.67662829256461e-05	0.000948109
APTX	0.281126	5.00228	16.4893	6.73225480714332e-05	0.000955001
AC011379.1	0.757972	1.53647	16.4818	6.75715744524678e-05	0.000957525
NUP98	0.356096	5.86732	16.4745	6.78135365532012e-05	0.000959943
XKR8	-0.603822	2.72179	16.4655	6.81133355044727e-05	0.000960249
HNRNPDL	0.245882	8.97195	16.4695	6.79799401188431e-05	0.000960249
BAK1	-0.470375	3.38223	16.4654	6.81177779381795e-05	0.000960249
PRPF19	0.354228	4.7294	16.4653	6.81204525886181e-05	0.000960249
GPAT3	-0.76439	2.56877	16.4604	6.82852848592884e-05	0.000961565
GBP2	0.542501	7.53145	16.473	6.85691920978224e-05	0.000963547
RARB	-1.0028	1.21868	16.4558	6.85309982892006e-05	0.000963547
LINC01956	1.3013	0.105534	16.452	6.86584011139879e-05	0.000963795
KCNN4	-0.930927	1.93558	16.4449	6.89013073616633e-05	0.000966197
GCH1	0.50106	4.64283	16.4398	6.90853004044499e-05	0.000967769
AXL	-1.01399	4.07089	16.4617	6.92584527201296e-05	0.000969186
NDUFB2	-0.339629	7.49359	16.4076	7.00802346412543e-05	0.000979668
LDOC1	-0.45929	3.95341	16.4031	7.02370310057484e-05	0.000980841
ZNF548	0.471287	2.86163	16.3916	7.06359892807785e-05	0.00098539
PSMB5	-0.297405	6.92184	16.3723	7.1310218724227e-05	0.000993766
RASSF6	-0.731934	4.32819	16.3567	7.2638351735363e-05	0.00101123
AC026304.1	-0.70115	1.68777	16.3286	7.28578532693135e-05	0.00101324
SMPDL3A	-0.514854	4.28713	16.3127	7.34686678275999e-05	0.00102068
SLC4A2	-0.447123	4.32946	16.3055	7.36922954589431e-05	0.00102176
AC015871.1	-0.510178	3.74144	16.3053	7.36984005768544e-05	0.00102176
CHAD	1.20551	1.91186	16.3129	7.38648784710516e-05	0.00102301
AC011471.2	1.24691	1.10169	16.2739	7.49482205738022e-05	0.00103695
TOX4	0.280773	6.15084	16.2671	7.51003502953824e-05	0.00103799
GORASP2	0.311484	5.35367	16.253	7.56203152299998e-05	0.00104078
PRRC1	0.364303	4.72206	16.2566	7.54877731836997e-05	0.00104078
DEFB1	-1.00216	6.80651	16.2814	7.57300644806059e-05	0.00104078
RAB21	0.285583	7.09839	16.2536	7.56009621002075e-05	0.00104078
IST1	0.284727	6.90474	16.2491	7.5766009956753e-05	0.00104078
SLC1A5	-0.482829	5.33793	16.2593	7.56249045356118e-05	0.00104078
CYP4Z1	1.82616	3.63537	16.2543	7.67506374412848e-05	0.00105216
LSM2	-0.326655	5.74695	16.2245	7.66907016929686e-05	0.00105216
DCBLD2	-0.489391	3.33797	16.2016	7.75595989602105e-05	0.00106108
COMMD8	-0.485557	3.78241	16.2021	7.75414367772361e-05	0.00106108
ZBTB38	-0.387079	5.57103	16.1908	7.79752961091782e-05	0.00106569
GNPDA1	-0.444661	4.20558	16.1884	7.80661500889572e-05	0.00106585
SLC2A9	-1.10175	0.614379	16.1835	7.8257329528204e-05	0.00106738
RAB11FIP4	0.371241	4.29901	16.1652	7.89653926657932e-05	0.00107594
MORF4L2	0.289869	8.01939	16.1549	7.93660258006237e-05	0.00108031
KDELR2	0.356291	7.0837	16.15	7.95574082786513e-05	0.00108034
CCDC90B	-0.380313	5.12557	16.152	7.94783373829503e-05	0.00108034
MAPK8IP2	-0.705199	2.74612	16.1487	7.96087030869822e-05	0.00108034
HSF4	0.547267	3.69727	16.1286	8.04018121269888e-05	0.00109
PDZK1	1.05757	4.92001	16.1511	8.07193564205448e-05	0.0010932
CHID1	-0.349875	5.13752	16.1168	8.08709001732156e-05	0.00109415
POLR2E	-0.261172	6.07334	16.1127	8.10337294162707e-05	0.00109526
AC007390.2	0.662	2.06105	16.1033	8.14097507156757e-05	0.00109681
GSTCD	0.445637	3.73485	16.1044	8.13674087833382e-05	0.00109681
CERT1	-0.35986	4.69755	16.1062	8.12939500767025e-05	0.00109681
AL137003.2	0.674584	2.46995	16.1017	8.14744516506502e-05	0.00109681
C1orf21	0.397374	6.72164	16.0974	8.16463991516417e-05	0.00109803
EEF1AKNMT	-0.491572	3.52809	16.0889	8.19913500305335e-05	0.00109901
ANKRD44	0.709664	2.64904	16.0943	8.18778410221334e-05	0.00109901
AC010359.3	0.626253	2.26439	16.0875	8.20460647479155e-05	0.00109901
TALDO1	-0.407161	7.27209	16.0898	8.1984724852212e-05	0.00109901
KLK12	1.59499	-0.20805	16.1073	8.25808325565694e-05	0.00110442
NRSN2	-0.506853	3.02728	16.0735	8.26144634626465e-05	0.00110442
AC015871.7	0.511543	3.15373	16.0672	8.28710325856194e-05	0.00110676
OSBPL8	-0.396655	5.16494	16.0583	8.32373987465113e-05	0.00111055
SUPV3L1	0.374535	4.06866	16.0507	8.35478059263519e-05	0.00111358
RBX1	-0.316105	7.26351	16.044	8.3824794413896e-05	0.00111617
MRPL41	-0.246611	7.1573	16.0252	8.46084738335936e-05	0.00112516
RELA	0.338102	6.3292	16.0238	8.46673633594226e-05	0.00112516
ANPEP	1.32693	1.76835	16.0338	8.47975165950903e-05	0.00112578
RBMXL1	0.471029	3.73592	16.0147	8.50470426554158e-05	0.00112798
RAPGEF4	1.12039	1.33665	16.0015	8.56027063170559e-05	0.00113424
DNAH7	0.706351	2.09852	15.9752	8.67187564433059e-05	0.00114789
MYSM1	0.305203	5.59376	15.9614	8.73114588899542e-05	0.0011546
ATF7	0.374633	6.03093	15.9574	8.74834829725716e-05	0.00115574
BDH2	0.37641	5.74165	15.9526	8.7693530331613e-05	0.00115576
MPP7	0.408345	4.82274	15.9508	8.77724351245456e-05	0.00115576
AC025263.1	0.812645	2.29608	15.9499	8.78280180866168e-05	0.00115576
AC003681.1	0.581881	3.24592	15.9501	8.77988110295572e-05	0.00115576
BAZ2A	0.291419	5.76618	15.9395	8.82597184186244e-05	0.00116031
ELP6	-0.522283	3.42131	15.9333	8.85315977845139e-05	0.00116274
AC008147.1	0.920383	0.386175	15.9206	8.90877149337826e-05	0.00116891
BMS1	0.296651	5.15739	15.9093	8.95856257021309e-05	0.0011743
LINC01226	-1.00081	0.448405	15.9097	8.96820856085357e-05	0.00117442
PNRC1	0.389533	8.27913	15.9027	8.98785780635959e-05	0.00117585
AL589935.1	-0.869483	1.6285	15.8979	9.00928967653833e-05	0.00117636
SNHG9	0.50383	6.97239	15.9139	9.00543353654386e-05	0.00117636
PIP5K1A	0.337689	5.52439	15.8834	9.07406001937933e-05	0.00118256
CFLAR-AS1	0.91012	0.706401	15.8833	9.0743007948324e-05	0.00118256
KRR1	0.302012	5.69341	15.8796	9.09095581341956e-05	0.00118358
LINC00862	0.693783	3.21463	15.8822	9.10152303119138e-05	0.00118381
PABPN1	0.270482	6.85759	15.8675	9.14532975060809e-05	0.00118836
SOAT1	0.528528	2.75805	15.8526	9.21319209041143e-05	0.00119458
CYBA	-0.416156	6.69765	15.8528	9.21795402813957e-05	0.00119458
SLFN11	1.1436	0.8053	15.8511	9.21977275860658e-05	0.00119458
C9orf40	-0.675397	2.38812	15.8407	9.26724972261116e-05	0.00119842
AC010642.2	-0.360969	5.28968	15.8408	9.26686300567361e-05	0.00119842
RRP12	0.395144	4.28771	15.832	9.30716261228734e-05	0.00120128
MPPED2	1.07502	1.72338	15.8347	9.30164203263065e-05	0.00120128
AGR2	0.749739	8.22843	15.8455	9.37440468274442e-05	0.0012088
RALY	-0.249868	6.35544	15.8063	9.42607730575978e-05	0.0012143
NPPC	1.08445	3.76513	15.8171	9.52060871483708e-05	0.0012253
TMEM87B	-0.381468	4.6741	15.77	9.59655363503508e-05	0.00123389
RPL22L1	0.310881	8.22421	15.7396	9.74179659954565e-05	0.00125018
HID1	0.28311	5.2452	15.7399	9.74046845786528e-05	0.00125018
ATP6V0B	-0.287672	8.17752	15.7317	9.77997925203265e-05	0.00125351
TPRN	-0.542838	3.8853	15.7304	9.78633466116152e-05	0.00125351
SLC35C1	-0.6729	2.44359	15.7192	9.84061276139407e-05	0.00125926
HYOU1	0.397776	5.61565	15.7043	9.91329987609016e-05	0.00126736
HSPD1	-0.709444	9.15339	15.7175	9.97929170840468e-05	0.00127293
ZNF32	-0.427088	4.76627	15.6926	9.97082862789234e-05	0.00127293
CYB561A3	-0.457307	3.54451	15.6897	9.98522067564766e-05	0.00127293
BCLAF1	0.276491	7.09402	15.6858	0.000100047	0.001273
PKP3	-0.410993	5.25699	15.6866	0.000100005	0.001273
ARRDC1	-0.352907	5.68159	15.6795	0.000100355	0.00127572
PLEKHA6	-0.492691	4.11258	15.6716	0.000100751	0.00127833
AL021328.1	0.70606	2.74052	15.6731	0.000100677	0.00127833
AIFM2	-0.537614	4.01127	15.6617	0.000101355	0.00128478
SMIM12	-0.3851	5.23508	15.6554	0.000101558	0.00128559
WBP11	0.297945	6.23601	15.6537	0.000101646	0.00128559
VAMP2	0.26932	6.89474	15.6525	0.000101705	0.00128559
ABR	-0.429689	3.69983	15.6315	0.000102769	0.0012966
SARM1	-0.891466	1.00002	15.6323	0.000102726	0.0012966
LAMB3	-0.834287	6.17209	15.6499	0.000103267	0.00130045
TADA3	-0.298075	5.21068	15.6227	0.000103216	0.00130045
SERP1	0.298471	8.91107	15.6164	0.00010354	0.00130267
AC016596.1	0.924712	2.53702	15.6121	0.000104472	0.0013127
SUSD6	0.43156	6.2759	15.5993	0.000104533	0.0013127
MXD4	-0.4166	5.47109	15.5846	0.000105183	0.00131964
MT-ATP6	0.345649	11.2474	15.5648	0.000106218	0.00133139
GRB14	-1.40415	1.28998	15.5595	0.000106823	0.00133772
CSF3	1.24151	3.03086	15.5758	0.000107019	0.00133893
BHLHE40	0.51661	9.44696	15.5635	0.000107246	0.00134053
DERL3	1.1135	0.218444	15.5458	0.000107349	0.00134057
UBA6	0.340041	6.33863	15.5344	0.000107826	0.00134528
THAP8	-0.759172	1.51641	15.526	0.000108274	0.00134962
FAT1	-0.511726	4.94041	15.5266	0.000108639	0.00135291
NME7	-0.428993	4.21937	15.5032	0.000109503	0.00136019
AC127035.1	0.688033	2.06128	15.504	0.000109462	0.00136019
RABEP1	0.34278	6.60119	15.5028	0.000109527	0.00136019
TRADD	-0.437055	5.2275	15.4987	0.000109752	0.00136173
NT5C3B	-0.32136	5.27742	15.4964	0.000109872	0.00136197
C6orf136	-0.386791	3.53333	15.4899	0.000110226	0.0013651
DSG2	-0.465519	6.14986	15.4682	0.000111872	0.00138421
RFT1	-0.521968	2.62149	15.4519	0.000112322	0.00138723
MRPL28	-0.346061	5.1095	15.4524	0.000112297	0.00138723
ITPA	-0.380755	5.05854	15.4392	0.000113033	0.00139473
MOK	0.499882	4.42587	15.4268	0.00011373	0.00140204
SPRED2	0.439719	5.46831	15.4047	0.000115078	0.00141584
NAGK	-0.363762	4.47789	15.4015	0.000115164	0.00141584
AC099329.1	1.17195	0.8121	15.4068	0.000114997	0.00141584
IL6ST	0.399317	8.35991	15.3841	0.000116279	0.00142824
CIC	0.348651	4.85255	15.3641	0.000117314	0.00143964
C14orf119	-0.402745	5.245	15.358	0.000117673	0.00144273
RANBP10	0.367275	4.11056	15.3379	0.000118852	0.00145585
ZNF226	-0.35945	4.18201	15.3253	0.000119597	0.00146365
ACSL3	-0.32441	7.01146	15.3198	0.000119919	0.00146626
AGAP4	0.597174	2.25445	15.318	0.000120029	0.00146628
BCS1L	-0.486969	3.32805	15.3161	0.000120144	0.00146634
TENT2	0.269159	5.2281	15.3084	0.0001206	0.00147058
CDC26	-0.286997	5.69361	15.283	0.000122132	0.00148791
SPRR1A	-1.17983	0.622767	15.2714	0.000122979	0.00149687
HGH1	-0.692313	2.23847	15.262	0.000123405	0.00150071
CARD14	0.555815	2.34504	15.2494	0.000124182	0.00150879
GCLC	-0.425716	4.58664	15.2378	0.000124895	0.00151472
NOP53	0.242242	7.98286	15.2394	0.000124799	0.00151472
PKN1	-0.544335	5.48604	15.2336	0.000126108	0.00152805
RASAL2	-0.500462	5.31206	15.225	0.000126244	0.00152833
AP003696.1	0.879669	1.23564	15.2107	0.000126733	0.00153287
DNAJC21	-0.267274	5.97446	15.1972	0.000127439	0.00154003
SMPDL3B	-0.60973	3.13381	15.182	0.000128403	0.00155028
AGPAT1	-0.441654	3.28252	15.1702	0.000129161	0.00155803
AL355336.1	0.758091	0.555625	15.1656	0.000129603	0.00156196
RFC4	-0.53879	2.72194	15.1206	0.000132377	0.00159218
CASTOR3	-0.596445	2.25256	15.1218	0.0001323	0.00159218
PHGR1	1.11619	5.72532	15.1467	0.000132465	0.00159218
NFKBIE	0.403561	5.55549	15.1148	0.000132758	0.00159428
C7orf50	-0.366287	5.82537	15.1093	0.000133123	0.00159724
SHKBP1	-0.431409	4.09701	15.0815	0.000134977	0.00161804
PEX6	-0.430073	3.62958	15.0735	0.000135513	0.00162302
PPID	-0.446582	4.34863	15.0647	0.000136104	0.00162576
AHR	-0.536674	5.85957	15.0836	0.000135873	0.00162576
MARCH2	-0.345136	4.64774	15.0652	0.00013607	0.00162576
GIPR	0.795333	1.66757	15.0625	0.000136251	0.00162608
SCCPDH	-0.515451	6.18489	15.0675	0.000136836	0.0016316
MELTF-AS1	0.663229	2.35993	15.0449	0.00013745	0.00163748
PIGV	-0.546097	2.80672	15.0306	0.000138432	0.00164626
LRP2BP	0.701921	1.84554	15.0322	0.000138322	0.00164626
HYMAI	1.11364	1.46816	15.0029	0.000140493	0.00166687
FAM160B2	0.347953	4.97487	15.0024	0.000140386	0.00166687
AC118658.1	0.814162	1.76956	15.0025	0.000140537	0.00166687
SLC35B2	-0.402687	4.04841	14.9861	0.000141527	0.0016742
SCAT8	-1.27712	-0.275599	14.989	0.00014148	0.0016742
SURF4	0.381471	5.84759	14.987	0.000141464	0.0016742
GOLGA2	0.305684	5.99377	14.9817	0.000141838	0.0016764
VCPKMT	0.393803	4.05915	14.9769	0.000142176	0.00167892
AKR1C3	-1.35492	4.83431	15.001	0.000142371	0.00167975
AL442003.1	0.891438	0.629944	14.9616	0.000143258	0.00168874
ECHDC2	0.295364	6.46465	14.9453	0.000144424	0.00169866
AC079305.1	0.583512	2.69916	14.945	0.000144443	0.00169866
UBA3	0.268191	4.65915	14.9446	0.000144478	0.00169866
DIABLO	0.636287	2.06296	14.942	0.000144662	0.00169934
FAAP20	-0.282792	6.07744	14.9381	0.000144942	0.00169997
WDR6	0.293371	5.46016	14.936	0.000145096	0.00169997
UPP1	-0.538052	4.95159	14.9447	0.000145221	0.00169997
CDHR3	0.917088	2.14441	14.939	0.000145032	0.00169997
SRP54	0.305181	6.04585	14.9296	0.000145554	0.00170239
MRPL34	-0.319499	6.17531	14.915	0.000146619	0.00171336
TICAM2	-0.872395	1.81121	14.9076	0.000147157	0.00171815
ARL5B	0.409447	6.48951	14.8837	0.00014909	0.00173921
ACBD6	-0.385303	4.74205	14.8538	0.000151149	0.0017617
IL24	-1.41249	3.23019	14.8704	0.000151857	0.00176384
NEPRO	0.288306	4.91095	14.8467	0.000151681	0.00176384
NIPBL-DT	0.490376	3.50131	14.8454	0.000151781	0.00176384
MDK	-0.47504	7.93417	14.8574	0.000151687	0.00176384
CXCL13	-1.85276	8.15287	14.8694	0.000152169	0.00176595
AC068587.4	0.500798	3.46093	14.8251	0.000153319	0.0017769
ELAC2	-0.393605	3.86424	14.8244	0.000153377	0.0017769
BET1	0.357622	5.20666	14.8223	0.000153537	0.00177695
NINJ1	0.494291	7.49062	14.8295	0.000153909	0.00177695
CHCHD1	-0.368395	5.64022	14.8191	0.000153777	0.00177695
DRC3	0.511705	3.18346	14.8185	0.000153829	0.00177695
RHOBTB2	-0.630273	1.90064	14.8123	0.000154305	0.00178
AL021878.2	0.82144	2.67872	14.8171	0.000154449	0.00178013
TIMM23B	0.41723	3.22402	14.8028	0.000155035	0.00178536
USP5	-0.46333	3.50086	14.8009	0.000155182	0.00178552
SLC30A4	0.69251	2.22578	14.7877	0.0001562	0.0017957
AL391056.1	-0.856851	1.55593	14.7839	0.000156496	0.00179757
NELFB	-0.305133	4.69618	14.7801	0.000156791	0.00179943
OSTF1	-0.321382	5.45418	14.7779	0.000156971	0.00179995
ALG2	0.390413	4.12921	14.7702	0.000157572	0.0018053
NUDT22	-0.395344	4.79703	14.7591	0.00015844	0.0018137
TRPV6	1.15116	1.84411	14.7678	0.000158651	0.00181458
CALU	0.362532	6.04837	14.7536	0.000158881	0.00181485
FAM102A	0.414415	7.04627	14.7567	0.000158944	0.00181485
ROCK2	-0.320957	5.45543	14.7475	0.000159359	0.00181804
RCC1	-0.432663	4.45199	14.745	0.000159563	0.00181882
SERPINB6	-0.391872	5.8452	14.7399	0.000159968	0.0018219
LGALS1	-0.699619	7.60994	14.7598	0.000160284	0.00182396
COMMD3	-0.37219	5.30297	14.734	0.000160439	0.00182418
CCNH	0.288471	5.43928	14.7313	0.000160653	0.00182508
COPS7A	-0.327594	4.5898	14.7252	0.000161142	0.00182909
SAA2	-2.34699	7.6318	14.7466	0.000161522	0.00183185
FICD	0.618825	2.88501	14.7185	0.000161677	0.00183207
TNIK	0.542133	3.95783	14.7163	0.000162044	0.00183468
EEF1AKMT1	-0.462788	3.48897	14.7119	0.000162214	0.00183506
UCA1	-1.16276	3.05036	14.7207	0.000163521	0.00184829
CENPE	-0.866751	1.35839	14.6877	0.000164359	0.00185621
RING1	0.28838	5.24296	14.6784	0.000164937	0.00186117
ARFRP1	-0.339904	4.55472	14.6738	0.000165322	0.00186395
SPATA6	0.403185	3.73793	14.6689	0.000165725	0.00186639
GATAD2B	0.324338	5.20733	14.6678	0.000165816	0.00186639
DDX60L	-0.623403	3.09216	14.6661	0.000165957	0.00186642
COA8	-0.324447	5.7465	14.6643	0.0001661	0.00186647
TP53I13	-0.339618	4.98225	14.662	0.000166295	0.00186711
SH2B2	-0.547851	3.07135	14.655	0.000166878	0.00187152
ATP6V0E2	-0.701347	3.58678	14.661	0.000167105	0.00187152
AC018628.2	0.905118	0.56406	14.6526	0.000167072	0.00187152
TRAPPC5	-0.293302	7.38739	14.624	0.000169474	0.00189648
CSRNP3	1.09827	0.730217	14.6237	0.000169682	0.00189723
MRPS36	-0.246972	6.13582	14.6174	0.000170027	0.00189912
TNFRSF10B	0.324551	6.28921	14.6145	0.000170275	0.00189912
GTF2F1	0.274375	5.23526	14.6161	0.00017014	0.00189912
TSPAN14	-0.537658	5.19305	14.6245	0.000170534	0.00189948
ZSCAN18	0.317486	5.81869	14.6108	0.000170589	0.00189948
PNN	0.269987	6.76256	14.6084	0.000170797	0.00190023
AC130895.1	0.74202	1.24939	14.6022	0.000171322	0.00190449
ALAS1	0.40034	4.13397	14.594	0.000172025	0.0019101
IL15	-0.742019	2.22767	14.5915	0.000172244	0.0019101
DMAC1	-0.397241	4.81172	14.5914	0.000172253	0.0019101
EPRS	-0.497764	5.1522	14.5954	0.000172683	0.0019133
ATG2A	0.322423	4.35971	14.5797	0.000173253	0.00191804
MCTP2	0.557701	2.33994	14.578	0.000173403	0.00191811
IL6R-AS1	-1.15055	0.524382	14.5764	0.00017373	0.00192016
AC025580.3	0.92757	0.309623	14.5712	0.000173991	0.00192146
SRP72	0.277296	6.28592	14.568	0.000174272	0.00192299
FTL	-0.472772	11.1971	14.5463	0.00017746	0.00195657
CDK5RAP2	0.314059	4.35844	14.5286	0.000177727	0.00195791
ALDH3A2	-0.406983	4.64171	14.5205	0.000178446	0.00196422
NTN5	0.887758	0.513615	14.5206	0.00017863	0.00196463
ADAM8	-0.910042	1.14941	14.5166	0.000178797	0.00196486
DUSP22	-0.430838	3.85179	14.5141	0.000179014	0.00196565
MTHFD2	0.370569	6.30834	14.5056	0.000179781	0.00197246
AL133342.1	0.640628	2.92997	14.5001	0.000180275	0.00197627
DTNB	0.389632	3.64962	14.4953	0.000180708	0.0019794
FAM174C	-0.38883	5.71944	14.49	0.000181184	0.00198301
MEAK7	-0.553179	3.73336	14.4896	0.00018136	0.00198332
LMTK3	-0.502075	4.82269	14.4906	0.000181642	0.00198479
CYBRD1	0.61533	4.52214	14.4957	0.00018193	0.00198535
KDM1B	-0.438563	3.10338	14.4811	0.000181988	0.00198535
NUP50-DT	-0.566976	2.60575	14.4785	0.000182221	0.00198629
APOLD1	0.837091	2.00805	14.4768	0.000182383	0.00198644
AP000873.2	0.490529	3.3684	14.4561	0.000184275	0.00200543
ELP5	-0.448618	4.78057	14.4473	0.000185086	0.00201254
ACTN4	0.291618	8.1488	14.4458	0.000185228	0.00201254
NDUFAB1	-0.292605	6.72347	14.4203	0.000187593	0.00203659
ALG3	-0.447047	3.94377	14.4176	0.000187852	0.00203776
SH2D5	-0.919907	0.591366	14.4015	0.000189366	0.00205253
PGP	-0.323134	5.08598	14.3976	0.000189738	0.00205491
COG5	0.397175	4.45805	14.3937	0.0001901	0.00205591
PRNCR1	0.649516	1.53084	14.3934	0.000190136	0.00205591
THSD7A	-0.996413	1.68601	14.3905	0.000190601	0.00205929
AC093575.1	1.19136	0.428326	14.3849	0.000191141	0.00206301
ZCCHC8	0.368144	4.75478	14.38	0.000191405	0.00206301
TBC1D2B	-0.569256	2.99637	14.3801	0.000191401	0.00206301
ANTXR2	-0.728578	1.8316	14.3773	0.000191665	0.00206415
C2orf42	-0.561278	2.09865	14.3681	0.00019255	0.00207203
HPN	0.732547	3.03843	14.371	0.000192706	0.00207205
SMUG1	-0.467578	3.93098	14.3593	0.000193393	0.00207612
STON2	-0.552612	3.24899	14.3596	0.000193367	0.00207612
ADGRF4	-0.973014	1.82134	14.3615	0.000193591	0.00207659
PI15	1.1522	5.94246	14.3745	0.000194331	0.00208287
SLC25A25	0.534741	5.12829	14.3537	0.000195054	0.00208895
MAP2K2	-0.287217	6.40441	14.3379	0.000195475	0.0020918
STX12	0.326505	6.01314	14.335	0.000195755	0.00209313
PYCARD	-0.499501	5.27194	14.3086	0.000199196	0.00212824
BICD2	-0.392479	3.56504	14.2965	0.000199562	0.00213045
DICER1	0.321444	6.36139	14.2573	0.000203508	0.00217086
ANKRD29	0.653226	2.97627	14.2301	0.000206413	0.0022001
CCL20	-1.13767	5.54255	14.2374	0.00020806	0.00221415
ATXN7	0.331928	4.16986	14.2145	0.000207907	0.00221415
IL17RB	0.636136	3.936	14.2196	0.000208316	0.00221513
COQ5	-0.410947	3.6667	14.1942	0.000210028	0.00223157
COPB2	0.316007	5.81492	14.1916	0.000210305	0.00223226
SESN1	0.391552	4.53923	14.1904	0.000210425	0.00223226
ZNF703	0.491655	4.94093	14.1938	0.000210764	0.0022341
SGPP2	-0.853737	2.5999	14.184	0.000211978	0.00224343
MIA	-1.10271	1.45744	14.1782	0.000211939	0.00224343
ZDHHC16	-0.495415	3.26862	14.1651	0.000213114	0.00225368
PELI1	0.393384	5.49488	14.1437	0.000215407	0.00227533
SPNS1	-0.382697	3.99141	14.1421	0.000215573	0.00227533
AL031663.3	-1.0109	0.877567	14.1412	0.000215668	0.00227533
TCF7	0.588109	3.42912	14.1339	0.000216589	0.00228326
PSEN2	-0.564533	2.59571	14.1188	0.000218104	0.00229384
MCM2	-0.697517	1.40118	14.1195	0.000218022	0.00229384
PTGR1	-0.527522	6.33792	14.1352	0.000217972	0.00229384
SSBP2	-0.386962	4.71091	14.1106	0.000218999	0.00230145
AL513303.1	-1.11428	0.145255	14.1028	0.000219853	0.00230863
RUSC1-AS1	0.649794	2.60734	14.0838	0.000221954	0.00232888
GPATCH2L	0.313527	4.95892	14.058	0.000224838	0.0023573
XRN1	0.301191	5.70709	14.0563	0.000225031	0.00235749
AC020659.1	0.960778	0.776161	14.0211	0.000229261	0.00239993
CTSZ	-0.310094	6.40619	14.0018	0.000231258	0.00241896
RGL3	0.528303	2.73135	13.9899	0.000232636	0.00243148
LINC02680	0.723675	1.91968	13.9857	0.000233135	0.00243481
GRPR	1.07503	1.25832	13.9818	0.000233845	0.00244032
SLC35A4	-0.394374	3.75943	13.9716	0.00023478	0.00244819
RBM3	0.303449	7.70446	13.9584	0.000236341	0.00246256
RFX1	0.327443	5.32048	13.9477	0.000237611	0.00247387
SCOC	0.227394	6.81412	13.9311	0.0002396	0.00249265
CKLF	-0.320077	5.50922	13.9179	0.00024119	0.00250726
UGDH	0.502581	8.37066	13.9288	0.000241737	0.002511
MATN1-AS1	0.669842	1.99282	13.911	0.000242016	0.00251197
B3GNT7	-0.859647	2.39064	13.9152	0.000242304	0.00251301
WTIP	-0.541518	2.77187	13.8998	0.00024339	0.00252233
RNF170	-0.48411	3.12662	13.8902	0.000244558	0.0025325
RBM25	0.250461	7.36399	13.8874	0.000244897	0.00253405
TCTEX1D4	0.839802	0.888418	13.8724	0.000246751	0.00255028
ZNF814	0.404499	3.5365	13.8716	0.000246844	0.00255028
ATP2B1-AS1	0.643353	2.45128	13.8642	0.000247762	0.00255781
HAGHL	-0.655862	3.76138	13.8692	0.000248594	0.00256246
CCDC144A	0.516231	4.20611	13.8615	0.000248483	0.00256246
SOX12	-0.62617	2.26889	13.8561	0.000249013	0.00256286
C20orf141	-1.05692	0.824755	13.8569	0.000248917	0.00256286
DMD	0.926363	0.801717	13.8509	0.000249428	0.00256517
SH3BGRL3	-0.535064	8.32872	13.8428	0.000252554	0.00259533
ANKRD10-IT1	0.526727	2.86701	13.8161	0.000253811	0.00260626
ARMC6	-0.548192	2.62676	13.8135	0.000254145	0.0026077
EIF2A	0.273567	6.64767	13.8028	0.00025551	0.0026197
TEKT2	0.920838	0.995652	13.7995	0.000256182	0.0026246
AKR1B1	-1.07263	1.71214	13.7969	0.000256867	0.00262962
SPEF1	1.00191	0.449235	13.7876	0.00025747	0.00263379
PLK3	0.570212	5.63118	13.7994	0.000257943	0.00263518
ATP6V1D	-0.238385	6.21463	13.7835	0.000257998	0.00263518
INHBA	-1.15627	2.45287	13.7883	0.000259738	0.00265094
TFPI	-0.909176	6.82487	13.7885	0.000260314	0.00265481
GSTM2	0.765436	3.15928	13.7601	0.000262115	0.00267116
CD81	-0.241291	8.04791	13.7502	0.000262347	0.0026715
BOD1L1	0.241907	6.07486	13.7456	0.000262948	0.0026739
OTUD4	0.285887	5.08126	13.7454	0.000262981	0.0026739
TCEA1	0.217672	7.10645	13.7421	0.000263412	0.00267627
RBPJ	0.269665	5.77507	13.7364	0.000264165	0.00267987
TNFRSF21	-0.725167	3.29856	13.7471	0.000264061	0.00267987
C19orf33	-0.687284	6.52349	13.7535	0.00026466	0.00268287
MT2A	-0.865733	12.0376	13.7484	0.000265583	0.00269021
PCYT2	-0.426176	3.77601	13.7196	0.000266405	0.00269482
BCAP31	-0.233758	6.90955	13.7194	0.000266439	0.00269482
DOCK5	-0.43847	4.06997	13.7159	0.000266898	0.00269662
TWF1	0.213476	6.09518	13.7135	0.000267218	0.00269662
MTCL1	-0.733914	3.3301	13.7272	0.000267029	0.00269662
HACD3	-0.283106	6.17597	13.7084	0.000267911	0.00270158
ZNF207	0.255628	7.34605	13.7026	0.000268686	0.00270738
MVD	0.397216	5.32037	13.6983	0.000269277	0.0027113
DDX20	0.386208	3.49958	13.6883	0.000270622	0.00272281
AC016831.1	0.544055	4.14124	13.6922	0.000270941	0.00272397
AC093157.1	-0.508821	2.91219	13.6689	0.000273273	0.00274332
BCAS2	0.278515	5.98131	13.6696	0.000273173	0.00274332
SVIL	-0.510732	5.02027	13.6748	0.000273803	0.0027466
NEDD9	0.462203	6.83555	13.6679	0.00027477	0.00275425
AKT3	-0.677085	2.9603	13.6526	0.00027588	0.00276236
SUPT5H	0.254434	5.84719	13.6492	0.00027599	0.00276236
ELMO3	-0.372605	4.22246	13.6435	0.000276785	0.00276826
DPYSL2	-0.675604	3.43963	13.6509	0.000277118	0.00276954
MRPS11	-0.338234	4.68587	13.6353	0.000277921	0.0027755
XPNPEP3	0.378875	3.24208	13.6316	0.000278449	0.00277871
SLC52A2	-0.374124	5.0784	13.6284	0.000278886	0.00278101
TMEM87A	0.251512	6.64989	13.621	0.000279933	0.00278938
ANKH	0.357996	5.13611	13.618	0.000280347	0.00278983
ECSCR	0.863649	-0.280014	13.6417	0.000280392	0.00278983
SMPD1	-0.378391	3.68708	13.6156	0.000280695	0.00279042
ID1	-0.77996	5.23869	13.6354	0.000280866	0.00279042
NLRC5	-0.731605	2.67415	13.601	0.000283226	0.00281179
UBAC1	-0.309983	4.73092	13.5955	0.000283533	0.00281277
AC021148.2	1.29165	6.34624	13.6146	0.000284024	0.00281556
BRI3	-0.357619	7.75506	13.56	0.000288646	0.00285927
CTNNAL1	-0.471508	5.13724	13.563	0.000289078	0.00286144
LEPROT	-0.362881	6.45165	13.5518	0.000289835	0.00286684
HIKESHI	-0.289707	5.12818	13.5464	0.00029062	0.00287248
TMEM44	-0.696253	2.70633	13.5413	0.000291453	0.00287821
CLCN3	-0.340076	5.11641	13.5388	0.00029173	0.00287821
WSB2	-0.393924	5.25437	13.5381	0.00029184	0.00287821
FRMD6-AS1	0.532494	3.6638	13.5334	0.000292631	0.0028839
PIM2	0.810437	1.70848	13.5309	0.000292896	0.0028844
ARPC1B	-0.426352	6.15399	13.5322	0.000293483	0.00288534
PAPLN	-0.637088	2.25691	13.5258	0.000293653	0.00288534
ABCC3	-0.674326	4.48903	13.5458	0.000293245	0.00288534
TMEM104	-0.642241	1.62545	13.5244	0.000293849	0.00288534
DSE	-0.521239	2.34046	13.5171	0.000294931	0.00289385
AC093512.1	0.886608	0.612045	13.5083	0.000296519	0.00290731
RAD21	0.277491	6.82088	13.4988	0.000297658	0.00291423
TTC9	-0.744494	5.78598	13.5204	0.000297569	0.00291423
TMSB10	-0.386534	12.0164	13.4954	0.000299071	0.00292594
CCNC	0.25815	6.34824	13.4802	0.000300454	0.00293734
RALB	-0.352639	4.30603	13.4761	0.000301079	0.00294131
AC234917.3	-0.856048	0.152052	13.4666	0.000302809	0.00295607
UNC50	-0.402768	5.13687	13.4583	0.000303781	0.00296126
LYN	-0.851577	3.67566	13.4771	0.000303703	0.00296126
LINC02245	-0.702459	1.46993	13.4549	0.000304305	0.00296422
SEC61G	0.265831	8.32305	13.447	0.000305516	0.00297386
AL354740.1	-0.490533	3.10694	13.4352	0.000307331	0.00298722
MAP2K6	1.24215	1.39021	13.4452	0.000307294	0.00298722
ZNF791	0.356278	4.86856	13.4303	0.000308098	0.00299251
MLF1	0.477065	6.29568	13.4366	0.000308811	0.00299511
ZNF641	0.444	3.18642	13.4265	0.000308686	0.00299511
LAMTOR2	-0.306438	6.6834	13.4164	0.000310255	0.00300695
C1orf122	-0.256387	6.34743	13.4086	0.000311482	0.00301472
Z93930.2	0.590271	4.30151	13.4188	0.000311505	0.00301472
CXCL10	1.52171	2.66717	13.4293	0.000311919	0.00301606
C1GALT1C1	-0.407745	4.11553	13.4047	0.000312091	0.00301606
OGDH	-0.395831	3.97505	13.3941	0.000313766	0.0030279
CPNE2	-0.65982	2.66719	13.3954	0.000313549	0.0030279
AC119800.1	-0.841712	0.0875933	13.3848	0.000315233	0.00303823
IKBKB	0.288489	5.42102	13.3845	0.000315288	0.00303823
PRKDC	-0.368937	5.01597	13.382	0.000315681	0.00303984
ZNF451	0.277603	5.70238	13.3715	0.000317353	0.00305376
MTIF3	-0.285824	5.49356	13.3605	0.000319119	0.00306742
ZFHX2-AS1	0.523566	2.33499	13.3598	0.000319228	0.00306742
MAPKAPK3	-0.413774	3.67974	13.3553	0.000319941	0.00307208
STK4	0.296374	4.98429	13.3476	0.000321192	0.00308189
AC093382.1	0.914593	0.825829	13.3416	0.000322156	0.00308235
HLA-DRB1	-0.758139	3.20769	13.3539	0.000321692	0.00308235
GALNT11	-0.308334	4.24061	13.3442	0.000321747	0.00308235
SNX15	-0.414814	3.52688	13.342	0.000322106	0.00308235
TUT4	0.300686	5.48845	13.3314	0.000323818	0.00309385
NPW	-1.11377	2.13242	13.3462	0.000323682	0.00309385
ANKRD13B	-0.720209	1.96032	13.3268	0.000324571	0.00309885
AKR7A3	-0.844003	4.41631	13.3441	0.000324979	0.00310055
TWF2	-0.373	4.38682	13.3169	0.000326189	0.00310988
PPIF	-0.433676	6.01047	13.3188	0.000326909	0.00311454
NPC1L1	-0.888791	0.835699	13.3084	0.00032789	0.00312168
CTXN1	-0.4508	5.46349	13.3077	0.000328776	0.0031279
PREX1	0.527523	6.60598	13.3035	0.000330932	0.00314619
SEC61A1	0.326942	5.79322	13.2847	0.000331523	0.00314958
PGAP1	0.418337	3.1542	13.2786	0.000332544	0.00315706
TAPT1	0.283335	4.3904	13.2662	0.000334626	0.00317458
UROS	-0.362632	4.30076	13.2634	0.000335099	0.00317683
MRPL35	-0.354829	4.01615	13.2569	0.000336208	0.00317839
SH3TC1	-0.678332	2.39723	13.258	0.000336015	0.00317839
MLXIP	0.320629	5.46297	13.2575	0.000336098	0.00317839
IGHA1	1.31107	0.740423	13.377	0.000335995	0.00317839
WNT5A	0.532428	3.97123	13.2533	0.000337339	0.00318684
CYCS	0.279864	8.17281	13.2448	0.000338262	0.00319333
B3GAT3	-0.317372	4.9059	13.2427	0.000338618	0.00319444
BAZ1A	-0.375016	6.25543	13.2291	0.000340946	0.00321416
MANF	0.399516	6.48194	13.221	0.000342777	0.0032269
SLC2A4RG	-0.341751	5.4988	13.2189	0.000342704	0.0032269
HCG9	1.25543	0.00164017	13.2138	0.000343904	0.00323524
SPATS2L	-0.456354	5.71176	13.2134	0.00034492	0.00324253
MED24	0.470678	4.85038	13.2077	0.000345345	0.00324427
TMED9	0.278047	7.30349	13.2014	0.000345747	0.00324578
DST	-0.428097	7.34277	13.1888	0.00034918	0.00327572
TAT	1.08338	6.31172	13.1988	0.000349907	0.00327806
FOSB	0.790929	8.12171	13.1981	0.000349916	0.00327806
KCTD17	-0.764983	1.46641	13.1645	0.000352555	0.00330048
EFNB2	-0.791663	3.89904	13.173	0.000353745	0.00330932
ENTR1	-0.350808	4.30188	13.1375	0.000357067	0.00333577
SLC25A23	-0.450627	3.13984	13.1385	0.000356891	0.00333577
N6AMT1	-0.527034	2.74713	13.1316	0.000358133	0.00334341
AP000547.3	0.425902	3.34705	13.1298	0.00035845	0.00334404
AC016065.1	-0.603302	2.91619	13.1226	0.000359755	0.00335389
MED7	0.312929	4.63561	13.1121	0.000361664	0.00336936
PLXNA1	-0.520634	3.23047	13.1103	0.000361997	0.00337012
TTC22	-0.597907	1.96285	13.1077	0.000362479	0.00337229
MRTO4	-0.364722	4.69375	13.099	0.000364073	0.00337545
IARS2	-0.363688	4.45181	13.1031	0.000363319	0.00337545
ANKRD28	0.330247	5.36959	13.0996	0.000363952	0.00337545
PTPRK	0.43915	7.99669	13.1097	0.000363924	0.00337545
FUNDC2	-0.266035	6.31612	13.1023	0.000363468	0.00337545
ADAM15	-0.299749	4.67499	13.0934	0.0003651	0.00338031
NAT1	-0.613834	3.26376	13.0956	0.00036488	0.00338031
ATG14	0.373633	4.98139	13.0901	0.000365709	0.00338363
IGFBP2	-0.784773	6.65173	13.0988	0.000367834	0.00339881
DNHD1	0.609233	1.88034	13.0785	0.000367855	0.00339881
HDAC1	-0.312092	4.8796	13.0737	0.000368751	0.00340241
C9orf64	-0.547735	2.71059	13.0748	0.000368536	0.00340241
RNF130	-0.312768	5.26164	13.0689	0.000369646	0.00340834
ARHGAP6	1.0641	0.640284	13.0567	0.000371928	0.00342704
SNX3	-0.224333	7.48285	13.0355	0.00037592	0.00346145
MAP3K14	0.466009	2.74235	13.0221	0.000378475	0.00348259
ADAR	0.339213	5.82073	13.0098	0.000380824	0.00350181
GPX4	-0.280937	9.73804	13.0033	0.000382089	0.00351105
PDCL3	-0.33369	4.87191	13.0018	0.00038238	0.00351133
VPS33A	-0.428233	2.95963	12.997	0.000383312	0.00351748
COMMD7	-0.312909	5.42549	12.9913	0.000384401	0.00352507
STN1	-0.503649	5.17716	13.0002	0.000384665	0.00352509
AL136115.2	0.689328	1.85157	12.9883	0.000384993	0.0035257
PIFO	0.516439	3.31036	12.9763	0.000387339	0.00354477
SMIM20	-0.332684	4.64005	12.9743	0.000387731	0.00354595
CDK6	-0.610846	2.47351	12.9718	0.000388217	0.00354798
SPRYD7	-0.321063	4.4535	12.9638	0.000389785	0.0035599
SLC25A48	-1.47341	0.361597	12.9581	0.000391256	0.00357091
MTHFS	-0.358304	5.09713	12.9511	0.000392285	0.00357788
SAMD4B	0.353642	6.25472	12.9351	0.000395473	0.00360451
SND1-IT1	0.551026	1.99066	12.9314	0.000396223	0.0036089
LINC02478	-1.03223	0.598042	12.9215	0.000398549	0.00362763
TPRG1L	-0.364144	4.15161	12.9055	0.000401442	0.00365149
UBL7-AS1	-0.567006	2.38541	12.9035	0.00040219	0.00365583
B3GALT4	-0.539075	2.62107	12.8962	0.000403337	0.00366378
SEPTIN2	0.213541	6.8363	12.8909	0.000404407	0.00366855
CLIP2	-0.683912	2.40771	12.8912	0.000404339	0.00366855
PMS1	-0.434695	3.135	12.8768	0.000407303	0.00369233
PPP1R1A	1.02049	2.64176	12.8853	0.000408413	0.0036999
ARPC5	-0.297774	6.55073	12.8669	0.00040934	0.00370581
SSR1	0.25193	5.86644	12.8591	0.000410953	0.00371791
AKR7A2	-0.374466	5.12889	12.8509	0.000412669	0.00373093
GOLGA8A	0.497836	5.19641	12.856	0.000413552	0.0037364
LINC01016	1.50824	1.28727	12.8502	0.000415717	0.00375212
HEBP2	-0.350408	7.71982	12.8346	0.00041609	0.00375212
ATP6V0C	-0.242606	8.79584	12.8344	0.000416128	0.00375212
ZNF718	-0.64381	2.32733	12.8294	0.000417173	0.00375902
NUBP2	-0.305997	5.15975	12.8253	0.000418057	0.00376447
METTL14	0.310961	4.24135	12.8154	0.000420148	0.00378077
TGFB1	-0.458819	4.90842	12.8175	0.000420519	0.00378158
MANEAL	-0.743216	1.39376	12.8105	0.00042118	0.003785
PTGES2	-0.346463	4.92101	12.8072	0.000421898	0.00378892
CHST8	1.1807	2.69245	12.8202	0.000422499	0.00379179
ACER3	-0.515821	2.55748	12.8028	0.000422834	0.00379227
MTCH1	-0.222542	6.76461	12.8005	0.000423327	0.00379416
MLLT11	-0.67288	1.86354	12.7985	0.000423756	0.00379539
ATG10	-0.36238	3.61912	12.7972	0.000424028	0.00379539
AL354733.3	0.754418	1.72219	12.7936	0.000424795	0.00379973
MRPS18B	-0.314712	5.16291	12.7911	0.000425339	0.00380207
DPP3	-0.466652	3.21075	12.7771	0.000428375	0.00382433
DGAT2	-0.676814	2.30235	12.777	0.000428398	0.00382433
PSMB9	-0.707046	4.71709	12.7884	0.000429567	0.00382969
SLC39A6	0.351952	8.29364	12.7724	0.00042938	0.00382969
YWHAQ	-0.291211	7.85024	12.7591	0.000432278	0.00384984
FBXL15	-0.267138	5.02957	12.7586	0.000432399	0.00384984
HNRNPA1	0.27574	8.82375	12.7337	0.000437888	0.00389356
CCDC102A	-0.538686	2.48651	12.7344	0.000437721	0.00389356
GCNA	-0.871503	2.18969	12.7331	0.000438758	0.00389872
AC008393.1	-0.69526	1.81999	12.7269	0.000439396	0.00390181
ZMYND11	-0.315	5.14182	12.7233	0.000440178	0.00390618
LINC02397	1.16267	-0.4631	18.7968	0.000441495	0.00391529
AC022400.4	0.834016	0.265579	12.7109	0.000442966	0.00392574
CDC23	0.310953	3.8915	12.709	0.000443396	0.00392697
AC015871.4	0.554314	2.08691	12.7065	0.000443955	0.00392933
OAZ1	-0.291396	9.91063	12.7034	0.000444634	0.00393276
ABL2	-0.345514	4.52126	12.6861	0.000448553	0.00396482
RAB33B	0.334802	4.31982	12.6691	0.000452446	0.00399535
IQGAP1	0.260505	7.32943	12.6684	0.000452601	0.00399535
GREB1	0.700931	4.66041	12.6816	0.000453276	0.00399869
EMD	0.317073	6.20116	12.6594	0.000454659	0.00400827
ECM1	-0.693056	1.56808	12.6559	0.000455477	0.00401285
SELENOI	0.301146	4.60288	12.6446	0.000458091	0.0040306
SYVN1	0.355768	5.28301	12.6449	0.000458009	0.0040306
TTLL1	-0.486521	2.99251	12.6322	0.00046098	0.00405337
DDX10	-0.447358	4.50721	12.6253	0.000462882	0.00406479
AKTIP	-0.375745	4.15189	12.6244	0.000462798	0.00406479
IBTK	0.336485	6.29005	12.6204	0.000463741	0.00406967
AL627309.5	0.683698	1.81923	12.6158	0.000464813	0.00407643
CCNL1	0.362069	8.83506	12.613	0.000465875	0.00408216
PPP1R3F	-0.573338	2.21531	12.6105	0.000466074	0.00408216
NBPF19	0.454187	4.39427	12.6095	0.00046666	0.00408331
GBE1	-0.528557	4.34154	12.6122	0.000467418	0.00408331
SAV1	0.236192	6.70322	12.6051	0.000467354	0.00408331
NDRG3	-0.45711	2.97909	12.605	0.000467361	0.00408331
DUSP2	0.897843	5.02862	12.6113	0.00047038	0.00410652
RMRP	-0.906841	2.27091	12.5948	0.000471189	0.00411091
ABCC6	0.823917	1.11255	12.5876	0.000471517	0.00411111
C5orf49	0.792922	2.52124	12.5763	0.000474647	0.00413572
DDX19A	0.280174	4.0318	12.5716	0.000475337	0.00413906
AP003068.2	-0.719057	1.05351	12.568	0.000476223	0.00414409
ZC3H12C	-0.739736	1.60176	12.5624	0.000477566	0.0041531
STRADB	-0.481702	3.24534	12.5582	0.000478576	0.00415383
SHARPIN	-0.282865	5.20253	12.5606	0.000478013	0.00415383
SGSH	0.360785	3.34993	12.5588	0.000478444	0.00415383
SETMAR	-0.47524	2.73757	12.5557	0.000479185	0.00415644
FBXO2	-0.634693	5.18937	12.5682	0.000480031	0.0041611
UBAP2L	0.276314	5.03442	12.5496	0.000480666	0.00416392
UPK3A	-0.934552	1.97626	12.5456	0.000482285	0.00417526
IFITM3	0.424277	8.78177	12.5441	0.000484102	0.00418829
GLRB	0.779972	2.88572	12.5272	0.000487815	0.0042177
NAF1	0.350117	4.23863	12.5169	0.00048872	0.00422071
MAML2	0.602113	3.47567	12.52	0.000488789	0.00422071
AL157938.3	0.469944	2.88617	12.5135	0.000489547	0.00422436
CLASRP	0.245171	5.37954	12.5124	0.00048984	0.00422436
TMEM199	-0.338934	3.96817	12.4998	0.000492967	0.0042486
ARNT	0.364849	4.33535	12.4969	0.0004937	0.00425049
CCDC85C	0.382209	3.687	12.4964	0.000493817	0.00425049
UQCC3	-0.32175	5.22409	12.4921	0.0004949	0.00425492
FAM216A	-0.767127	0.491894	12.4918	0.000494964	0.00425492
AC133644.2	-1.32393	0.83059	12.4925	0.000496166	0.00425981
IQCG	0.488056	3.47	12.4872	0.000496142	0.00425981
LGALS9	-0.684103	3.22743	12.4777	0.000500481	0.00429412
NEK10	0.770296	5.11597	12.4848	0.000501239	0.00429789
BASP1	-0.626172	4.79682	12.4756	0.000502567	0.00430653
LRP5	0.433341	4.67211	12.4503	0.000505874	0.00433211
F12	-0.658963	2.86245	12.4485	0.000506336	0.00433331
RERE	0.245805	6.65332	12.4425	0.000507509	0.00433839
RAB5A	0.257003	6.18403	12.4422	0.000507574	0.00433839
AC044849.1	0.42725	5.47049	12.4386	0.000509829	0.0043549
BTN3A2	-0.589194	2.53023	12.4283	0.000511177	0.00435913
CACFD1	-0.457599	3.23842	12.4266	0.00051162	0.00435913
HNRNPC	0.205611	8.73615	12.4268	0.000511581	0.00435913
RNF152	-0.486681	3.34346	12.4279	0.000511288	0.00435913
RTN4R	-0.589066	2.2043	12.4163	0.000514297	0.00437917
GPR89A	0.429687	3.13076	12.4135	0.000515037	0.00437993
AL449106.1	1.00834	0.301389	12.4161	0.00051477	0.00437993
DDX39B	0.17337	7.57906	12.4122	0.000515383	0.00438011
MRPS16	-0.246567	6.11444	12.4034	0.000517673	0.0043968
PRCC	-0.359585	4.56655	12.3962	0.000519572	0.00440736
SEPTIN9	0.264944	6.58653	12.397	0.000519366	0.00440736
SNTA1	-0.47646	2.77673	12.3892	0.000521428	0.00442032
TUBB3	-0.88957	5.50573	12.398	0.000523997	0.0044393
POLDIP2	-0.307626	4.91075	12.3718	0.000526066	0.00445402
C5orf46	-0.85081	2.09253	12.3677	0.00052795	0.00446717
SMIM31	-0.956895	2.46964	12.3656	0.000530822	0.00447663
ECHDC1	-0.372815	4.89375	12.355	0.000530554	0.00447663
NETO2	-0.60298	3.27106	12.3566	0.000531064	0.00447663
MFSD12	-0.373167	4.3289	12.3587	0.000529557	0.00447663
KLC3	-0.530434	3.56153	12.3546	0.000531049	0.00447663
ZNF480	-0.469868	3.65352	12.3574	0.000529918	0.00447663
OLFM1	-0.675998	1.68501	12.3448	0.000533303	0.0044927
MANBAL	-0.310012	5.12521	12.3412	0.000534301	0.00449829
CCDC174	0.323885	5.10925	12.3303	0.000537255	0.00452033
AGPAT2	-0.39126	5.54231	12.3208	0.000540288	0.00454301
AP000692.1	0.669755	1.85488	12.315	0.000541453	0.00454996
SLC19A1	-0.617072	1.80811	12.3112	0.000542506	0.00455597
CCDC9B	-0.684571	2.13485	12.3077	0.000543472	0.00456123
B3GLCT	-0.512347	2.99761	12.2701	0.000553956	0.00464498
AP001020.2	0.654817	1.43182	12.2694	0.00055414	0.00464498
NONO	0.219312	6.78177	12.2679	0.000554552	0.00464553
SGTB	-0.538652	2.23223	12.2635	0.0005558	0.0046531
H2AFY2	-0.474056	3.37585	12.2602	0.000556743	0.00465809
MALAT1	0.224316	16.0677	12.255	0.0005582	0.00466739
PPIL2	0.316206	4.28515	12.2417	0.000561988	0.00469614
CCNO	0.536417	3.56518	12.2308	0.000565208	0.00472012
AC083799.1	0.493428	2.48252	12.2236	0.000567185	0.00473369
DYNLT1	-0.338352	7.85817	12.2214	0.000567833	0.00473616
BOK	-0.45682	4.50335	12.2204	0.000568979	0.00473692
AC025171.1	-0.605631	1.90176	12.2194	0.000568858	0.00473692
JPT1	-0.32029	7.74252	12.2197	0.000568313	0.00473692
AC135050.6	0.504776	2.21831	12.2158	0.00056944	0.00473782
CALM1	-0.301516	7.34285	12.2117	0.000570633	0.00474481
ATF6B	0.285453	4.96935	12.2047	0.000572675	0.00475738
SIPA1L3	0.335502	4.88244	12.2041	0.000572851	0.00475738
TRIM34	-0.655435	1.66868	12.1937	0.000575874	0.00477954
FKBP1A	-0.277314	6.72515	12.1883	0.000577481	0.00478993
IGFLR1	0.529263	1.76893	12.1838	0.000578804	0.00479794
ENDOG	-0.463177	4.19927	12.1697	0.0005832	0.00483141
MPG	-0.268571	5.62888	12.1666	0.000583867	0.00483396
CS	0.243674	4.659	12.1651	0.000584311	0.00483467
OSTM1	-0.339563	3.8387	12.1621	0.000585213	0.00483915
AC097382.3	-0.589473	2.05083	12.1603	0.00058575	0.00484061
LINC01006	-0.379743	3.19434	12.1548	0.000587394	0.00485123
EFNA1	0.476137	7.85053	12.162	0.000588679	0.00485782
NXPH3	1.0152	0.672601	12.1512	0.000588914	0.00485782
AP003352.1	0.813709	0.88194	12.1382	0.000592834	0.00488716
DCST2	0.839388	0.804842	12.1318	0.000594296	0.00489359
SPICE1	0.372575	3.98882	12.1317	0.000594341	0.00489359
SPECC1L	0.347305	4.72911	12.1223	0.000597175	0.00491391
TMEM106B	-0.505064	7.16223	12.1326	0.000598021	0.00491787
SAP30L	-0.355969	4.20258	12.1093	0.000601165	0.00494071
AP2M1	-0.28217	6.13285	12.1073	0.000601749	0.00494249
PLA2R1	-0.634118	2.83473	12.1022	0.000603321	0.00495238
SELENOS	0.285467	7.38442	12.0906	0.000606907	0.00497878
TLR5	-0.731673	1.91488	12.0881	0.000607675	0.0049811
RPL34	0.245134	12.0419	12.0873	0.000607929	0.0049811
STK10	-0.482507	3.01077	12.086	0.000608319	0.00498126
CCT3	-0.258484	6.96585	12.0761	0.000611387	0.00498516
USP40	-0.421143	3.62919	12.0798	0.000610239	0.00498516
DCAF4L1	-0.913024	0.308937	12.0811	0.000610297	0.00498516
DNAAF5	-0.450149	2.71179	12.0819	0.000609591	0.00498516
LMNTD2	0.483861	3.0383	12.0766	0.000611239	0.00498516
RHBDD3	-0.445977	3.18247	12.0818	0.00060962	0.00498516
TSPYL2	0.580956	6.06245	12.0929	0.000610807	0.00498516
FBXO46	0.334763	4.21931	12.0639	0.000615197	0.00501318
POLE4	-0.273504	5.9376	12.061	0.000616103	0.00501753
SIRT5	-0.517785	2.5611	12.0404	0.000622621	0.00506755
TNS3	-0.572352	2.68144	12.0339	0.000624683	0.00508125
ANXA6	-0.349018	6.15063	12.0321	0.000625259	0.00508287
DTX3L	-0.415606	4.05269	12.0223	0.000628369	0.00510507
XPO1	-0.25036	5.69972	12.0164	0.000630265	0.00511656
LHFPL3-AS2	-1.26087	-0.239015	12.8565	0.000630544	0.00511656
NEK1	-0.496107	2.96371	12.0109	0.00063204	0.00512253
INAFM1	0.281892	4.43891	12.0113	0.000631899	0.00512253
AL353807.5	-0.715304	2.14504	12.0006	0.000635374	0.00514446
NUDT21	0.25367	5.26542	12.0002	0.00063551	0.00514446
EZH2	0.427853	3.84585	11.9944	0.000637367	0.00515639
DDAH1	-0.428615	4.5498	11.9876	0.000639711	0.00515985
SEL1L3	-0.750672	1.64797	11.9918	0.000638692	0.00515985
SMPD3	0.825361	1.72773	11.9882	0.000639399	0.00515985
MRPL27	-0.313826	5.82393	11.9897	0.000638908	0.00515985
SLC5A3	-0.582095	5.21662	12.0008	0.000639466	0.00515985
ZFC3H1	0.30206	5.4887	11.9853	0.000640343	0.00516185
SLC31A1	0.320684	4.49424	11.9797	0.000642154	0.00517335
YAF2	0.283177	5.26377	11.9748	0.000643787	0.00518341
GLRX3	-0.30319	5.63384	11.9726	0.000644508	0.00518611
LINC00339	-0.539866	2.92068	11.9631	0.000647621	0.00520805
AK1	-0.375725	5.9617	11.9607	0.000648752	0.00521403
SRD5A3	-0.595805	5.21372	11.9686	0.000650446	0.00522453
ARHGAP33	0.770744	2.56104	11.942	0.000656058	0.00526646
FRRS1	0.527806	2.50958	11.9359	0.000656669	0.00526822
CCT5	-0.285649	6.38258	11.9311	0.000658272	0.00527794
SNORC	-0.722891	1.49005	11.9154	0.000664072	0.00531262
STIP1	-0.515828	5.98642	11.9275	0.000663319	0.00531262
TMOD2	-0.584678	2.15839	11.9147	0.000663786	0.00531262
DHX40	0.261733	5.07602	11.9136	0.000664177	0.00531262
CSF3R	0.643278	3.98898	11.9136	0.000668186	0.00533835
CHD6	0.277959	5.49662	11.9026	0.000667911	0.00533835
SKIV2L	0.356177	4.15122	11.898	0.000669479	0.00534182
DCN	0.850924	2.46285	11.9026	0.000669673	0.00534182
NSMCE1	-0.307328	4.95672	11.897	0.000669811	0.00534182
SLC66A1	-0.490682	2.84367	11.8917	0.00067162	0.00535308
CCDC127	-0.421904	4.46717	11.8901	0.00067223	0.00535477
ARHGEF12	0.271599	6.51279	11.8874	0.00067309	0.00535845
NAA20	-0.269142	6.62578	11.8861	0.000673543	0.00535888
KLF2	0.643908	5.30519	11.8984	0.000674475	0.00536313
CRISP3	1.42981	1.60496	11.8935	0.000675828	0.00537071
MDP1	-0.344456	4.02083	11.8677	0.000679899	0.00539988
AC093838.1	0.877471	2.12087	11.8664	0.000681672	0.00540959
FSTL4	-0.806034	1.78209	11.8607	0.000682327	0.00540959
AC005253.1	0.550405	2.1276	11.8614	0.00068209	0.00540959
RHBDL2	-0.520196	2.30884	11.8552	0.000684254	0.00542168
NME6	-0.441782	3.32367	11.8509	0.00068576	0.00543041
MRPS30	0.353898	5.01057	11.8487	0.000686511	0.00543201
MCCC2	0.306134	5.75971	11.8469	0.000687152	0.00543201
GALK1	-0.468585	3.34626	11.8469	0.000687172	0.00543201
NPRL2	0.335425	3.82077	11.8225	0.000695772	0.00549676
NDUFA5	0.217816	7.36883	11.8094	0.000700438	0.00553038
RBM5-AS1	0.67834	1.57337	11.8078	0.000700995	0.00553153
RABGEF1	0.309268	4.76263	11.8009	0.000703463	0.00554776
CXCL17	0.857353	2.89956	11.8087	0.000705092	0.00555734
REPS2	-0.451056	2.94217	11.7913	0.000706946	0.0055687
SMIM10L1	-0.332414	4.58044	11.7879	0.000708159	0.00557499
ARMC7	-0.47337	2.46636	11.7847	0.000709318	0.00557961
RELB	0.416993	7.55973	11.792	0.000709575	0.00557961
EPAS1	0.349067	5.9023	11.7792	0.000711317	0.00559005
TNFAIP8	0.458625	6.53966	11.785	0.000712728	0.00559787
C6orf52	-0.651961	1.75249	11.7732	0.000713499	0.00560065
JUND	0.365934	12.5104	11.7678	0.000717544	0.00562913
TMEM176B	-0.746361	4.48429	11.7698	0.000720137	0.00564618
SMC6	-0.486179	3.14686	11.7474	0.000722947	0.00566491
G2E3	0.298089	4.02875	11.7429	0.000724618	0.0056747
COX5A	-0.265113	6.88299	11.7369	0.000726864	0.00568898
RER1	-0.276938	6.54264	11.7339	0.000727977	0.00569438
SARAF	0.216319	8.41078	11.7253	0.000731168	0.00571602
AL445524.1	-0.354154	4.5616	11.724	0.000731651	0.00571647
REEP4	-0.485691	2.93392	11.7227	0.00073212	0.00571682
DEFB4A	-1.18343	1.15421	11.7274	0.000733171	0.00571862
NUP88	0.318071	4.29109	11.7199	0.000733199	0.00571862
BCAR3	-0.64629	4.70498	11.7214	0.000737983	0.00575259
SOCS2	0.53927	6.07154	11.719	0.000738414	0.00575262
CKM	-1.64571	-0.351774	11.8013	0.000743243	0.00578689
CPA6	1.06332	0.522689	11.6929	0.000743901	0.00578867
BMP1	-0.613135	2.37259	11.6885	0.000745053	0.00579428
TTC36	0.768788	3.99982	11.6998	0.000746115	0.00579919
TTC5	-0.441292	2.67904	11.6842	0.000746678	0.00580022
RARG	-0.456957	2.90818	11.6764	0.000749679	0.00582017
AC008735.2	0.718327	0.832426	11.6705	0.000752456	0.00583837
FUT11	-0.580905	2.32294	11.6635	0.00075463	0.00585186
PCF11-AS1	0.832446	0.778151	14.3598	0.000758026	0.00587481
ATOX1	-0.238751	7.06099	11.6491	0.00076019	0.00588328
KIAA0100	-0.308404	4.51791	11.6485	0.00076043	0.00588328
PLIN4	1.02999	1.13731	11.6503	0.000759911	0.00588328
PARS2	-0.791479	0.750807	11.6462	0.000761324	0.00588344
WDR73	0.297669	4.39537	11.647	0.000761018	0.00588344
MXRA7	-0.415907	4.33909	11.6388	0.000764209	0.00589895
TBCB	-0.305817	6.16626	11.6392	0.00076405	0.00589895
MECP2	0.256232	6.01655	11.6257	0.000769326	0.00593505
TMEM231	0.465441	2.81132	11.6239	0.000770071	0.0059374
CEP19	-0.783471	1.01235	11.6179	0.000772985	0.00595645
GOLGA8N	0.852926	0.454582	11.6063	0.000776995	0.00598393
SFT2D3	-0.383046	3.0999	11.6026	0.000778479	0.00599193
GPD2	-0.312591	4.81235	11.5943	0.000781797	0.00601403
HACD1	-0.519419	3.16575	11.5894	0.000783747	0.00602559
ARMC1	-0.339412	4.09712	11.5814	0.000786988	0.00604705
SLC7A8	0.523482	5.05589	11.5774	0.000792717	0.00608759
UBQLN1	0.218707	6.44927	11.5627	0.000794516	0.00609793
EAF1-AS1	0.666291	0.943793	11.705	0.000800249	0.00613494
VOPP1	-0.545265	4.38475	11.5581	0.00080002	0.00613494
METRN	-0.351282	5.57436	11.5468	0.000801008	0.00613726
MRPL38	-0.228942	5.17319	11.5319	0.000807162	0.0061809
SLC26A4-AS1	0.917379	0.655074	11.5266	0.00080991	0.00619841
SASH1	0.837145	2.31958	11.5258	0.000811699	0.00620857
C12orf65	-0.537739	3.55448	11.5205	0.000812252	0.00620928
SCRN3	-0.464965	2.90303	11.5058	0.000817995	0.00624963
BNIP2	0.231233	5.87984	11.5032	0.000819101	0.00625453
NADK	-0.306757	4.72322	11.5003	0.000820329	0.00626035
CSNK2A1	0.243377	6.50371	11.496	0.000822118	0.00627045
RPRD1B	0.299927	4.21879	11.4887	0.00082519	0.00629032
AL138828.1	-0.999438	0.22226	11.4881	0.000826053	0.00629334
AC092112.1	-1.1323	-0.110063	11.4853	0.000827238	0.0062988
ADGRA3	-0.495855	2.77894	11.4812	0.000828369	0.00630384
LBR	0.377724	3.9896	11.479	0.000829331	0.0063076
SIK1	-1.13786	0.818084	11.478	0.00083039	0.00631209
PSMD1	-0.288885	5.32762	11.4619	0.000836612	0.00634505
OXTR	-0.712172	1.7518	11.4637	0.000836425	0.00634505
C4orf3	0.343368	8.03053	11.4651	0.000835721	0.00634505
ZMYND19	-0.344949	3.8111	11.4642	0.000835639	0.00634505
CCDC40	0.501614	2.56492	11.4603	0.00083788	0.00635109
HIST2H2AC	0.449913	3.83583	11.4539	0.000840038	0.00636387
CCNY	-0.367039	4.45466	11.4372	0.000847274	0.00641147
PCLAF	1.00795	2.50258	11.4489	0.000847252	0.00641147
PPRC1	0.363493	4.2234	11.4285	0.000851017	0.00643618
AC245297.3	0.365834	4.69015	11.4189	0.000855213	0.00646428
USP30	0.463479	2.74531	11.4149	0.000856981	0.006474
AC119674.1	-0.94519	0.895691	11.4081	0.000859959	0.00648922
AC018797.3	0.782772	0.252987	11.4085	0.000859813	0.00648922
SYCE1L	0.468952	3.21777	11.4022	0.000862599	0.0065055
OSBP	0.280035	5.12848	11.3997	0.000863672	0.00650994
ADRM1	-0.243435	6.53285	11.3981	0.000864382	0.00651165
MARVELD2	-0.37641	4.07478	11.3967	0.000865033	0.0065129
PIR	-0.791416	1.41821	11.3953	0.000865623	0.00651371
TRIM38	0.352701	4.31532	11.3924	0.000866942	0.00651635
GLOD4	-0.286468	5.11349	11.3934	0.000866471	0.00651635
DDX42	0.245431	5.48049	11.3866	0.00086952	0.00653207
TNNT1	-0.876808	1.15533	11.3863	0.000870255	0.00653395
PRDM2	0.231645	5.46908	11.3778	0.00087342	0.00655406
ARHGEF18	-0.386691	3.06277	11.3746	0.000874882	0.00655836
CC2D1A	0.288648	4.49116	11.3744	0.000874967	0.00655836
HMBS	-0.481314	2.77588	11.3722	0.000875952	0.00656209
PLBD1-AS1	-0.895462	0.548509	11.3693	0.000877873	0.00657282
ZNF699	0.474145	2.29264	11.3584	0.000882154	0.0066012
APC	-0.398933	3.55095	11.3547	0.000883829	0.00661006
MCUB	-0.492343	4.48877	11.3589	0.000884743	0.00661245
SOX9-AS1	0.681026	1.42561	11.3518	0.000885131	0.00661245
TINCR	-0.75903	4.01923	11.3625	0.000886723	0.00661844
CA5B	0.399689	3.53486	11.3479	0.000886916	0.00661844
TMED3	-0.273787	6.26362	11.3432	0.000889056	0.00663073
AL031710.2	0.801527	2.33503	11.3425	0.000891104	0.00664232
ITGB6	0.559251	6.3738	11.3508	0.000891731	0.00664332
AC018521.5	0.585562	2.97994	11.33	0.000895102	0.00666475
PRR15	-0.501286	3.58318	11.3289	0.000895626	0.00666496
NCAPD2	-0.441016	2.60955	11.3213	0.000899091	0.00668705
HYI	0.334472	5.59839	11.3158	0.000901639	0.0066986
U2AF2	0.220115	5.74697	11.3163	0.000901423	0.0066986
PTGIS	-0.969793	0.917395	11.3099	0.000904394	0.00671536
USP54	0.485244	6.00898	11.3187	0.000905176	0.00671746
DARS2	-0.53119	2.07989	11.3018	0.00090813	0.00673197
RAB34	-0.336293	5.09596	11.3028	0.000907672	0.00673197
PIP5K1B	-0.769181	1.32821	11.2958	0.000911575	0.00675106
RCN2	-0.259369	6.03003	11.2942	0.000911708	0.00675106
RASSF5	0.567278	3.41356	11.2796	0.00091962	0.0068059
PARP12	-0.453145	3.88257	11.2732	0.00092157	0.00681658
FBXO48	-0.539261	2.4258	11.2717	0.000922888	0.00682258
CDC20	-1.0415	1.04867	11.2659	0.000925016	0.00683456
ADSL	-0.334729	3.98656	11.2644	0.00092572	0.00683601
UBXN11	0.374724	3.9323	11.2626	0.000926597	0.00683874
IFT88	0.278787	4.60441	11.2536	0.000930892	0.00686279
CTF1	-0.598664	2.01651	11.2525	0.000931386	0.00686279
C19orf12	-0.455266	3.48	11.2544	0.0009305	0.00686279
RAB3D	-0.470236	3.30751	11.2425	0.000936181	0.00689435
KDM6B	0.427257	6.41761	11.2441	0.000938646	0.00690872
TMEM140	-0.69795	2.69043	11.2396	0.000939418	0.00691063
ZNF467	-0.389541	3.57805	11.2326	0.00094096	0.00691819
ADSS	-0.316251	5.5538	11.2236	0.000945292	0.00694246
GLCE	-0.396978	3.55022	11.2243	0.000944981	0.00694246
PCGF3	0.223836	5.49539	11.2207	0.000946725	0.00694919
ZDHHC4	-0.279999	4.77083	11.2189	0.00094758	0.00695168
ANKDD1B	-0.816468	0.830472	11.2157	0.000949816	0.00696428
AC002558.3	0.523491	2.99902	11.2081	0.000952874	0.0069829
MORN1	0.549474	2.40598	11.2059	0.000953945	0.00698694
ALKBH4	-0.409814	2.82782	11.1989	0.000957366	0.00700819
TGFBR3	0.985158	2.92877	11.2029	0.000961533	0.00703486
PRXL2A	-0.329494	5.90666	11.1872	0.000963136	0.00704277
ARHGAP29-AS1	0.808245	6.88362	11.2004	0.000964201	0.00704673
ARF6	0.223096	7.53624	11.1798	0.000966802	0.0070619
DNAJC16	-0.36566	3.73047	11.1776	0.000967922	0.00706625
MRPL36	-0.22337	5.88713	11.1747	0.00096936	0.00707292
KPNA6	0.271115	5.52838	11.1727	0.000970337	0.00707621
ABHD16A	-0.316375	4.78833	11.1717	0.000970863	0.00707621
AC090739.1	0.562256	1.43984	11.17	0.000971673	0.00707828
SF3A1	0.246258	5.17218	11.1581	0.000977627	0.0071178
SLC25A13	-0.348409	3.742	11.1536	0.0009799	0.00712279
ORAI3	-0.41753	2.94894	11.1545	0.000979435	0.00712279
LINC02154	-1.33252	0.142412	11.1553	0.000979693	0.00712279
FLAD1	-0.32273	4.03354	11.1472	0.000983149	0.00714256
TFAP2A	-0.355576	7.26523	11.1445	0.000985211	0.00715367
TVP23C	0.393502	4.16711	11.1386	0.000987486	0.00716632
EVA1A	-0.985008	1.01601	11.1307	0.000991519	0.00718531
DDX24	0.231307	7.41324	11.1318	0.000990961	0.00718531
SLC25A19	-0.58943	2.04998	11.1293	0.000992237	0.00718531
ZNF28	-0.406885	2.74291	11.1301	0.000991793	0.00718531
MFGE8	-0.524826	3.9394	11.1325	0.000992938	0.00718652
MLLT6	0.245706	5.50908	11.1263	0.000993747	0.00718766
WDR45B	0.228041	6.23307	11.1255	0.000994163	0.00718766
ATP6V0E1	-0.270428	8.55561	11.1209	0.000996533	0.00720093
FOXA1	0.263976	6.86367	11.1183	0.000997816	0.00720291
TRIM65	-0.570175	1.84542	11.118	0.000998006	0.00720291
TANGO2	-0.474145	3.13923	11.1172	0.000998412	0.00720291
NIF3L1	-0.462046	2.78332	11.1114	0.0010014	0.00722025
TRH	1.13204	0.780289	11.1139	0.00100189	0.00722025
MPZL1	0.393616	6.89589	11.1011	0.00100967	0.00726623
AL139353.2	0.699793	0.816487	11.0962	0.00100989	0.00726623
AC015849.4	0.769939	-0.0178748	11.0979	0.00100904	0.00726623
CREB3L1	-0.587692	3.00702	11.0917	0.00101158	0.0072745
HSD17B4	0.268629	5.73479	11.0901	0.00101243	0.00727674
ZNF136	0.390783	3.15122	11.0804	0.00101749	0.00730917
ARL6IP5	-0.309209	6.69085	11.0782	0.00101862	0.00731342
PVALB	1.38736	1.13507	11.0861	0.00101997	0.00731923
APH1B	-0.381956	5.06861	11.071	0.00102279	0.0073355
PLOD3	-0.371411	3.8042	11.0675	0.00102424	0.00734202
SEC23IP	0.273762	4.66231	11.0623	0.00102696	0.00735761
NUDT7	-0.585566	1.97384	11.058	0.00102925	0.00737012
TMEM147	-0.292773	6.47085	11.0514	0.00103275	0.00739122
AC073332.1	-0.428451	3.02303	11.041	0.00103831	0.00742703
TSC22D3	0.522775	6.92307	11.0429	0.00104379	0.00746229
MLYCD	-0.465185	2.58032	11.0224	0.00104828	0.00749043
ADAM17	0.274112	6.16683	11.0133	0.00105319	0.00752099
TGM2	0.680261	5.52395	11.0267	0.00105368	0.00752099
FDFT1	0.415966	7.59882	11.013	0.00105763	0.00754519
MRPS12	-0.311883	5.34851	11.0027	0.00105896	0.00755069
ACTR1A	-0.311742	5.26647	10.9904	0.00106567	0.00759451
TFAP2C	-0.452506	4.46944	10.9801	0.00107259	0.00763979
RBM4	0.272165	7.64234	10.9766	0.00107328	0.00764068
RANBP2	0.231601	5.83318	10.9677	0.00107818	0.00767153
UTP15	0.338024	3.28956	10.9607	0.00108209	0.00769523
CXorf40B	0.349518	3.75334	10.9508	0.00108758	0.00773019
COX17	-0.279178	7.78698	10.9486	0.00108884	0.0077351
TFAP4	-0.54832	2.23267	10.9422	0.00109243	0.00775237
RPS19BP1	-0.233608	6.82518	10.9423	0.00109237	0.00775237
CACHD1	-0.929839	0.762633	10.9314	0.00109922	0.00779647
SYTL5	0.51655	2.75795	10.9283	0.00110026	0.00779972
KRTDAP	-0.812282	0.118168	10.9265	0.00110129	0.00780293
REXO1	0.272186	4.19159	10.9249	0.0011022	0.00780527
TM9SF3	0.192999	7.03317	10.9185	0.00110582	0.00782506
CAVIN1	-0.718042	4.46842	10.9315	0.00110616	0.00782506
CALCOCO2	0.294469	6.01693	10.9122	0.00110944	0.00784415
WDR92	-0.597035	1.98012	10.9062	0.00111284	0.00786409
NFE2L3	-0.669535	1.80649	10.9035	0.00111444	0.00787123
RTN4RL2	-0.526123	2.41304	10.9023	0.00111512	0.00787192
NOP10	-0.26067	7.66671	10.8993	0.0011168	0.00787949
LLGL2	-0.278923	5.60773	10.8984	0.00111736	0.00787949
DCAF13	-0.318429	4.83711	10.8765	0.00113003	0.00796048
MRPL21	0.286527	5.49686	10.8767	0.00112991	0.00796048
MRPL51	-0.174134	7.32236	10.8726	0.0011323	0.0079723
AL135999.1	0.525452	2.38247	10.8702	0.00113371	0.00797804
FIP1L1	0.206119	5.4212	10.8682	0.00113487	0.00798117
PACS2	-0.31674	3.94678	10.8674	0.00113534	0.00798117
TMF1	0.243407	5.9186	10.8605	0.00113937	0.00800325
ATAD2	0.390242	3.95677	10.86	0.00113967	0.00800325
UXS1	-0.496923	4.35708	10.8611	0.00114268	0.00802018
RDH14	-0.312861	4.69464	10.8495	0.00114585	0.00803408
TMC4	0.309089	5.26009	10.8501	0.00114547	0.00803408
ERO1B	0.427242	4.84957	10.8494	0.00114746	0.00804117
AC092329.4	0.563711	5.5623	10.8559	0.00114935	0.00805022
ZNF34	-0.809333	2.08502	10.8401	0.00115215	0.00806563
BBS10	-0.573795	1.83756	10.8335	0.00115533	0.00808054
SLC17A8	-1.2271	-0.536444	25.7876	0.00115548	0.00808054
SCAP	-0.330883	4.02981	10.8279	0.00115868	0.00809491
NAB2	0.462761	3.27439	10.8269	0.00115927	0.00809491
RAP2C	0.277324	4.61161	10.8268	0.00115934	0.00809491
SLAIN2	-0.322515	5.50093	10.8237	0.00116116	0.00809925
EXOSC5	-0.426187	4.15671	10.8243	0.00116092	0.00809925
LZIC	-0.256653	4.83702	10.8227	0.0011618	0.00809952
CAPN1	-0.348723	5.9657	10.8192	0.00116423	0.00811228
IDS	-0.323049	6.02196	10.8165	0.00116547	0.00811666
WNT7B	-0.658228	2.29157	10.8085	0.00117033	0.00814629
PPA2	0.286322	5.061	10.8025	0.0011739	0.00816275
EPHX2	0.765537	2.68421	10.8072	0.00117384	0.00816275
MSRB1	-0.39378	4.37251	10.8006	0.00117511	0.00816694
ADCY1	1.00463	2.98878	10.807	0.00117856	0.00817856
AC006333.2	0.271071	5.06225	10.7928	0.00117982	0.00817856
DMTN	-0.459277	3.13707	10.7931	0.00117964	0.00817856
TBX2	-0.895837	0.498164	10.7943	0.00117889	0.00817856
USF2	-0.222195	5.43267	10.7953	0.00117827	0.00817856
RPF2	0.306853	5.47106	10.7836	0.00118545	0.00820066
IQCD	-0.525576	2.49386	10.784	0.00118517	0.00820066
PCAT18	0.965414	3.63932	10.7976	0.00118523	0.00820066
FLNA	-0.546776	5.76805	10.7969	0.0011846	0.00820066
AL137186.2	0.912015	1.39415	10.782	0.00118645	0.00820156
PHF21A	0.290509	4.35565	10.7814	0.00118679	0.00820156
ZFYVE19	-0.328733	4.02548	10.7793	0.00118808	0.00820623
POGLUT1	-0.497373	2.82349	10.7707	0.00119336	0.00823847
LARP1	-0.28197	5.23849	10.7696	0.001194	0.00823865
PAFAH1B3	-0.325186	5.7148	10.7617	0.00119891	0.0082683
DPH5	-0.468609	2.89568	10.7605	0.00119962	0.00826899
STK25	-0.321455	4.87743	10.7575	0.0012015	0.00827765
ARHGEF28	0.482155	4.91228	10.7609	0.00120472	0.00829138
CCDC59	0.284099	6.58852	10.7531	0.00120424	0.00829138
PDZRN3	0.811609	2.6094	10.7579	0.0012054	0.00829182
YWHAB	-0.237088	7.62494	10.7498	0.00120629	0.00829374
DDIT3	0.49945	6.6223	10.7562	0.00120881	0.00830676
CAPN5	-0.953128	0.95526	10.744	0.00121066	0.00831528
CISD1	-0.363205	4.5187	10.7404	0.00121215	0.00832127
ZNF33B	-0.391046	3.69688	10.7293	0.00121912	0.0083648
CLPTM1	-0.237124	5.17963	10.7271	0.00122047	0.0083698
COASY	-0.252024	5.22013	10.724	0.0012224	0.00837882
ZKSCAN5	-0.577263	1.85387	10.7178	0.00122637	0.00839743
CDC37	0.162489	7.03168	10.7179	0.00122626	0.00839743
RNF149	0.271077	5.81873	10.7095	0.0012316	0.00842201
PCM1	0.197553	6.28811	10.7092	0.00123177	0.00842201
POLE2	0.679747	0.816994	10.7088	0.00123207	0.00842201
BLOC1S6	0.259396	5.63524	10.7082	0.00123246	0.00842201
ZMIZ1	-0.302161	3.99496	10.6979	0.00123902	0.00846253
HIRIP3	-0.528879	2.51403	10.6939	0.00124156	0.00847104
YPEL3	-0.317799	6.73718	10.693	0.00124215	0.00847104
TEX14	1.13119	1.11954	10.6974	0.00124129	0.00847104
AP000866.2	-0.672639	0.589889	10.6815	0.0012503	0.00852231
COQ8B	-0.371316	3.38983	10.6772	0.00125232	0.00853171
BRDT	1.21106	0.416435	10.6768	0.00125407	0.00853932
ING4	-0.330581	4.34839	10.6662	0.00125944	0.00857157
SMTN	0.348862	5.90701	10.6548	0.00126762	0.00862286
BTRC	-0.343088	4.29011	10.6488	0.00127077	0.00863995
TIMM17B	-0.248432	5.93113	10.6454	0.00127304	0.00865104
SDCBP2	-0.612242	4.987	10.6441	0.00128189	0.00870674
SCAMP4	0.231558	5.44324	10.627	0.00128521	0.00872053
NCCRP1	-0.955537	3.60556	10.6404	0.00128513	0.00872053
ATP11A	-0.489477	2.32418	10.6216	0.00128879	0.00874038
NBPF1	0.515684	3.47618	10.6171	0.00129347	0.00875892
CALML3	-0.974662	3.91318	10.6298	0.00129232	0.00875892
ORAI1	-0.319102	4.47743	10.6153	0.001293	0.00875892
PAFAH2	-0.433682	2.68094	10.5976	0.00130484	0.00883143
TMEM8A	-0.340012	4.72516	10.596	0.00130596	0.00883456
AC011445.2	0.820335	0.71115	10.5955	0.00130704	0.00883743
CLCA2	1.35332	2.36155	10.6044	0.00130976	0.00885141
ECI1	-0.288148	5.47395	10.5814	0.00131579	0.00888771
CD27-AS1	-0.393425	3.5754	10.5743	0.00132062	0.00891586
STX2	-0.568617	2.96849	10.5678	0.00132595	0.00894737
CNDP2	-0.315097	6.27247	10.563	0.00132838	0.00895924
BLVRB	-0.314443	7.96124	10.5596	0.00133069	0.00897034
BCDIN3D	-0.58753	2.15407	10.5529	0.00133531	0.00899245
[truncated: 11,464 more rows]

## Sheet: Supplementary Table 7
Supplementary Table 7. Basal-myoepithelial cell average risk donor versus high-risk BRCA1 donor EdgeR differential gene expression test results (see methods). These results are visualised in Extended Data Fig 4c.
	logFC	logCPM	F	PValue	FDR
CDKN2C	1.8483	3.16439	33.8992	6.51002137551811e-08	0.000154198
TRMT9B	1.78796	4.06517	36.0448	3.43766871491025e-08	0.000154198
MUCL1	2.35895	4.85276	33.1017	1.25597737303829e-07	0.000154198
HERPUD1	1.13349	8.87036	35.442	4.1718930650777e-08	0.000154198
MT-ND1	0.756538	10.2366	32.8675	9.72566825588293e-08	0.000154198
MT-CO3	0.751676	11.0604	33.5102	7.57076174122529e-08	0.000154198
MT-ND4	0.737822	11.2329	32.4199	1.15877216331638e-07	0.000154198
MT-CO1	0.698448	12.0429	30.1135	2.88766247089206e-07	0.000310207
PIP	2.25043	2.96896	29.373	3.8858218014523e-07	0.000371053
SNHG5	0.778243	7.79205	28.8221	4.85216227557941e-07	0.000404736
CKB	1.14862	6.71824	29.0086	5.18046481207623e-07	0.000404736
MT-ND2	0.658118	10.329	27.2307	9.27106090844048e-07	0.000663962
HIST2H2AA4	1.78078	5.78965	25.6066	2.28597606056911e-06	0.00103398
EPB41L4A-AS1	0.693572	7.4846	25.4594	1.92651274129726e-06	0.00103398
SEMA3D	1.62228	3.10755	25.0717	2.26447360625051e-06	0.00103398
AL499604.1	1.81335	4.23515	25.6202	2.19226976412103e-06	0.00103398
JUNB	1.30244	10.3447	26.1003	1.83642927816973e-06	0.00103398
MT-ND3	0.887584	11.9087	26.093	1.57891574731637e-06	0.00103398
MT-CYB	0.751608	10.7792	25.2301	2.11968322794832e-06	0.00103398
KLF4	1.76835	6.0197	25.1128	2.78030222345374e-06	0.0011947
BTG2	0.938774	6.40179	24.3796	3.17033681648488e-06	0.00123845
MT-ND5	0.643916	9.34055	24.2717	3.16663614823048e-06	0.00123845
FSCN1	1.3872	4.92357	24.4825	3.380308917137e-06	0.00126306
ITPR1	0.945092	5.29809	23.8233	3.88143123473789e-06	0.00134062
RAPGEF3	1.54978	3.16942	23.7778	3.89986110370419e-06	0.00134062
COL11A1	1.75277	3.11088	23.623	4.50755399336777e-06	0.00143474
ARRB1	0.973257	4.07732	23.4606	4.46030619120207e-06	0.00143474
XIST	0.611616	9.25506	22.9933	5.43976594691357e-06	0.00166962
ARMCX3	0.599303	6.39033	22.6456	6.30900828651105e-06	0.00186964
MT-ATP6	0.714596	11.0317	22.3615	7.1242769604861e-06	0.00204087
AL121944.1	1.02518	5.14633	22.2798	7.78896099360226e-06	0.00209182
BTG1	0.779134	7.63923	22.2014	7.63045388119898e-06	0.00209182
ATP6V1E2	0.947926	4.21283	21.7674	9.19516736965212e-06	0.00219509
SNHG18	0.764898	4.53892	21.8196	8.99075645187754e-06	0.00219509
RPL12	0.55465	11.2831	21.9278	8.5818346477527e-06	0.00219509
JUND	1.10488	11.2875	22.2023	8.92215293167877e-06	0.00219509
FOS	1.85366	10.4842	22.0398	9.83286004168609e-06	0.00228388
CTH	1.3798	3.12071	21.4196	1.06839601593668e-05	0.00235431
RPL22L1	0.674343	8.40722	21.4473	1.055694272193e-05	0.00235431
INPPL1	0.844725	5.40056	21.1318	1.21581111404378e-05	0.00261217
SRSF5	0.556347	8.57004	21.048	1.2549497193529e-05	0.0026305
PNPLA7	2.09492	2.59375	20.9375	1.31659841321982e-05	0.00269401
CBLB	0.829606	4.55238	20.6732	1.47692726665157e-05	0.00279387
SNHG8	0.636663	8.80297	20.6659	1.48162812436558e-05	0.00279387
AC058791.1	0.766806	5.62408	20.6206	1.51115393409218e-05	0.00279387
COG3	0.770772	5.40507	20.5952	1.52794882326407e-05	0.00279387
COL1A1	1.00789	3.91239	20.7036	1.45752888956673e-05	0.00279387
RHOB	1.10464	9.10046	20.8534	1.56852142539825e-05	0.00280831
IER5L	1.35918	5.1646	20.7991	1.60791879150877e-05	0.00282009
FMO2	2.37306	4.26552	20.5863	1.80428324866443e-05	0.00305384
PEG3	1.19189	3.92858	20.2397	1.81226396709474e-05	0.00305384
DAB2IP	0.626289	5.65696	20.1436	1.86108694228981e-05	0.0030758
EDN3	3.34469	2.58603	20.3795	2.03826017541407e-05	0.00330506
RAB5IF	-0.619334	6.66683	19.821	2.14386250520641e-05	0.00341192
MT-ND4L	0.661735	10.0109	19.7684	2.19395452232018e-05	0.00342815
CAPN12	0.877975	3.94373	19.5782	2.3853623284898e-05	0.00366068
ASNS	0.728921	5.07258	19.4959	2.47337926207283e-05	0.00372916
IER2	1.03167	9.84186	19.6898	2.56209529812064e-05	0.00379632
HSPA5	1.31338	10.4319	19.6446	2.68428244834114e-05	0.00390995
ETV5	0.755099	5.03415	19.149	2.88261153097296e-05	0.00393225
PTK7	0.730265	5.83529	19.2088	2.80743383368196e-05	0.00393225
MAP2K6	1.93144	3.68014	19.5134	2.76417350398175e-05	0.00393225
CALR	0.584959	8.88861	19.1779	2.84604453948729e-05	0.00393225
PPFIBP1	0.746303	7.10369	19.0792	2.9795163264398e-05	0.00400093
GPRASP1	1.30287	3.40527	18.8299	3.32016597685786e-05	0.00438977
MIR29B2CHG	0.832828	4.0364	18.7085	3.50392633766444e-05	0.00450796
RGPD5	0.787646	4.53956	18.6356	3.61937295496972e-05	0.00450796
AC087239.1	0.975169	4.08546	18.6396	3.61288160186556e-05	0.00450796
MAFB	2.09166	5.09887	19.0055	3.54420842779977e-05	0.00450796
TNNI2	2.29629	3.54088	18.8483	3.74042269699456e-05	0.00459217
SEMA5A	0.652179	5.98682	18.4312	3.96392279771527e-05	0.00479802
RAD9A	0.831589	4.21601	18.3898	4.03769743130208e-05	0.00481944
SLC9A1	0.643022	5.75979	18.3541	4.10247896294896e-05	0.00482969
SNHG32	0.579962	6.23757	18.3214	4.16280322036365e-05	0.00483448
ADAMTS9-AS2	0.986726	4.03921	18.2664	4.26620090163954e-05	0.0048885
CSKMT	0.832342	5.83633	18.2954	4.34542701963672e-05	0.0048991
CEBPB	0.471034	9.62995	18.2026	4.38946696835294e-05	0.0048991
KIF5C	1.06412	4.14809	18.1852	4.51526503295637e-05	0.0049749
GAS5	0.498211	8.86866	17.9389	4.93879320868646e-05	0.00537266
COL16A1	0.908307	5.56557	17.9537	5.12860574289664e-05	0.0055094
CHAC1	0.90349	5.85051	17.8253	5.56459645628179e-05	0.00590397
COL7A1	1.32545	4.42572	17.769	5.84012415941111e-05	0.00605038
PTPRZ1	1.35476	4.09747	17.7545	5.84340058316449e-05	0.00605038
TENM2	1.03013	4.74994	17.6435	5.95548948369636e-05	0.00609303
ENPP1	1.4609	3.06726	17.4297	6.20748598265441e-05	0.00627613
CCDC80	0.968001	6.0151	17.5595	6.39315762173346e-05	0.0063887
GRASP	1.06275	3.68382	17.3046	6.5674832282445e-05	0.00641374
MTRNR2L1	1.93426	3.96072	17.582	6.53722466670762e-05	0.00641374
DUSP10	1.02203	4.13541	17.2821	6.66687182236667e-05	0.00643765
JUN	1.32366	11.4646	17.4597	6.92622865984263e-05	0.00661378
AL118516.1	0.820666	5.45737	17.1787	7.07240616813743e-05	0.00667915
SIN3A	0.52543	4.96608	17.1025	7.19460655277863e-05	0.0067207
LINC00513	1.09541	3.91732	17.0615	7.44148239642688e-05	0.00687657
LAMC2	0.754855	8.38	16.9784	7.840516264593e-05	0.00716823
RND1	1.34019	2.96274	16.8269	8.15008041949583e-05	0.00737282
TIMP3	0.813313	6.83161	16.7966	8.57037926104129e-05	0.00767227
CARMN	1.24025	6.63294	16.8251	9.09566991038261e-05	0.00774305
CREB3L2	0.67777	5.56136	16.5951	9.05426111714669e-05	0.00774305
TLCD3A	-0.940428	3.77542	16.6645	8.77348866197008e-05	0.00774305
VMP1	0.589599	9.16928	16.584	9.09993397265492e-05	0.00774305
KLF2	1.22442	6.86335	16.8749	8.93539787699874e-05	0.00774305
SNCG	2.06211	4.96723	16.7635	9.41805996557253e-05	0.00778258
NETO2	-0.556248	5.47901	16.5458	9.25931744470027e-05	0.00778258
SGSM2	0.923736	4.34447	16.5149	9.39028266477885e-05	0.00778258
FAM53C	0.717009	4.8826	16.402	9.88543667765328e-05	0.00809099
MT-CO2	0.607254	11.0593	16.3068	0.000103238	0.00837007
CTSC	-1.12929	6.07316	16.4815	0.00010498	0.00843172
XBP1	0.427531	8.44719	16.247	0.00010609	0.00844202
RAB33B	0.791057	4.28317	16.1224	0.0001123	0.00885415
AMT	1.49695	2.545	15.9795	0.00011988	0.00912211
MRPL13	-0.710625	5.35201	15.9591	0.000121005	0.00912211
DDIT4	0.96066	7.27437	16.1742	0.000119354	0.00912211
HSP90B1	0.680468	10.0765	16.0483	0.000117966	0.00912211
SEC23A	0.522605	5.9475	15.9757	0.000120089	0.00912211
CISD1	-0.658104	6.50356	15.7578	0.000132693	0.00986616
NECTIN2	0.540965	7.12622	15.7392	0.00013383	0.00986616
RPGR	0.770812	3.85135	15.7313	0.000134319	0.00986616
EVA1A	-1.03907	4.16189	15.6867	0.000138402	0.0100799
EGR1	1.15372	9.67157	15.8117	0.000143264	0.0103463
UQCR10	-0.50562	7.41203	15.5225	0.000147843	0.010588
PDK4	1.78843	6.57901	15.7231	0.000149649	0.0106288
ELF3	0.693881	6.70441	15.326	0.000163113	0.0107502
SEC24D	0.678141	6.00444	15.335	0.000161888	0.0107502
MOB3B	0.847297	3.90708	15.3158	0.000162602	0.0107502
SPTAN1	0.502647	6.6367	15.3968	0.000156648	0.0107502
SCGB2A2	1.77142	3.99384	15.5026	0.000163867	0.0107502
SNHG14	0.88321	5.03412	15.4874	0.00015413	0.0107502
ELP2	0.457443	6.13145	15.4006	0.00015637	0.0107502
TXNL4A	-0.736622	6.72462	15.3879	0.000160168	0.0107502
ICAM5	0.968946	4.19528	15.3839	0.000160086	0.0107502
ILF3-DT	0.697115	5.30109	15.306	0.000163342	0.0107502
SFRP4	1.93867	2.66826	15.4449	0.000167637	0.0108467
SREBF2	0.617172	5.38722	15.2468	0.000167863	0.0108467
PSME3	-0.555039	4.98361	15.1649	0.000174332	0.0110978
Z93930.2	0.956266	3.91329	15.1655	0.000174283	0.0110978
NFKBIZ	0.657577	7.10638	15.0735	0.000182218	0.0114571
AASS	0.727455	4.79377	15.0641	0.000182642	0.0114571
OBSCN	0.70726	4.52875	15.0069	0.000187538	0.011679
TLE4	0.722831	7.76086	14.9132	0.000200432	0.0123286
DDN-AS1	1.1975	2.5982	14.8589	0.000200838	0.0123286
FOSB	1.14497	9.32533	14.9869	0.000207682	0.0126583
SEC31A	0.474214	6.65882	14.682	0.000218022	0.0131027
HLF	1.59593	3.69812	14.8368	0.000217562	0.0131027
HNRNPDL	0.389548	9.31545	14.6093	0.00022552	0.0132748
SELENOP	0.914392	6.7766	14.7624	0.000224601	0.0132748
ZFP36	0.928876	10.0367	14.7951	0.00022389	0.0132748
JAM2	1.05287	3.23207	14.5933	0.000227196	0.0132825
CACNB4	1.0043	5.52972	14.6977	0.000233704	0.0134043
SARAF	0.488757	7.46613	14.5444	0.000232429	0.0134043
HIP1R	0.604309	5.221	14.5303	0.000233959	0.0134043
NUMA1	0.59431	6.24936	14.5094	0.000236239	0.0134453
ATF3	1.1175	8.7351	14.6035	0.000247156	0.0138473
SNHG9	0.686488	6.3997	14.4373	0.000246848	0.0138473
H1F0	0.677478	6.9902	14.4338	0.000248136	0.0138473
WDR86	1.34074	3.83398	14.4483	0.000256947	0.0141551
COA4	-0.693681	6.12498	14.3468	0.00025666	0.0141551
MIR205HG	0.677888	10.4755	14.2388	0.000275186	0.014269
DTNB	0.739285	4.60566	14.1861	0.000274689	0.014269
KMT2E-AS1	0.907873	5.04335	14.278	0.000273424	0.014269
NDUFB2	-0.526847	6.953	14.2963	0.000260911	0.014269
AC004889.1	0.865518	4.4246	14.2608	0.00026633	0.014269
HTATIP2	-0.844673	5.10901	14.2409	0.000275616	0.014269
AP003498.2	0.944337	5.01918	14.3224	0.000272248	0.014269
TECR	0.701737	6.1482	14.2639	0.000266465	0.014269
PI3	-1.7282	4.36065	14.3789	0.000271733	0.014269
RBX1	-0.558471	6.91332	14.2133	0.000271219	0.014269
GAA	0.863617	4.20465	14.119	0.000283444	0.0145863
DENND5A	0.559103	6.35065	14.0769	0.00028908	0.0147222
SAMD4A	0.693068	6.1576	14.0962	0.000289511	0.0147222
SESN2	0.662986	6.48599	14.0307	0.000298391	0.0149232
UTP25	-0.648309	4.67675	14.0207	0.000296776	0.0149232
ADAMTS2	0.922842	4.63857	14.0834	0.000298672	0.0149232
NUDT9	-0.664637	4.46107	13.9631	0.000304891	0.0151458
HIST1H2BD	1.02325	3.76685	13.9574	0.000306918	0.0151589
CCNB1IP1	0.566182	6.88283	13.9367	0.000308694	0.0151595
NOMO1	-0.802999	4.21153	13.9112	0.000312404	0.0152545
IL17RD	0.817475	5.34919	13.9599	0.00031563	0.015325
SMIM12	-0.59365	5.41561	13.8276	0.000324897	0.0156831
HOTAIRM1	0.593149	6.62518	13.8161	0.000326654	0.0156831
ARL4D	0.909591	5.70174	13.9021	0.000331945	0.0158485
PSMC2	-0.667882	5.83149	13.7243	0.000342181	0.0161558
INTS6	1.16752	5.9324	13.8859	0.000342285	0.0161558
TFAP2C	0.768331	6.84367	13.7718	0.00034402	0.0161558
RUVBL1	-0.860091	5.15142	13.7218	0.000353682	0.0165193
CCT3	-0.435976	7.68219	13.587	0.000363795	0.0166024
EPM2AIP1	0.515925	5.61741	13.5941	0.00036258	0.0166024
MRPS11	-0.778307	4.44807	13.5793	0.000365122	0.0166024
CDC42EP4	0.802184	4.73379	13.6011	0.000363706	0.0166024
ZFAS1	0.508529	9.77187	13.6023	0.000361184	0.0166024
AKR1C3	-1.24164	4.79615	13.716	0.000367579	0.0166262
CRCP	-0.622199	4.50167	13.5364	0.000372568	0.016735
CDH1	0.578407	6.75683	13.525	0.000374576	0.016735
DAPK3	0.50992	6.55147	13.5179	0.000375827	0.016735
LRP1	0.812572	5.00112	13.546	0.000378491	0.0167668
CIC	0.549443	4.99521	13.4613	0.000386004	0.0170119
AC007906.2	2.16875	3.63974	13.5953	0.000391926	0.0171848
KRT81	-1.45932	5.38764	13.581	0.00039539	0.0172486
SHC1	0.476352	6.81505	13.3867	0.000399825	0.0172668
LUC7L3	0.457187	8.3932	13.3942	0.0003984	0.0172668
LAMB2	0.573872	5.28019	13.3747	0.000402092	0.0172779
LENG8	0.526519	6.64563	13.3612	0.000404655	0.0173015
NFRKB	0.71086	4.20591	13.3305	0.000410579	0.0174679
HLA-DQB1	1.4383	3.64552	13.4253	0.000415638	0.017596
TRIP10	0.532036	6.48533	13.2566	0.000425171	0.017824
Z95331.1	0.743776	3.76835	13.2588	0.000424715	0.017824
MXRA8	0.970561	4.74803	13.3057	0.000433391	0.0180804
PLCH2	0.744168	4.16555	13.1779	0.000441281	0.0181316
ST5	0.594875	6.597	13.1831	0.000440196	0.0181316
GOLGA8B	0.646991	5.45401	13.1903	0.000438704	0.0181316
CGNL1	-0.916205	3.37168	13.1694	0.000443057	0.0181316
PPP1R15B	0.548695	6.42995	13.1096	0.000455789	0.0182532
TRA2A	0.524174	7.42807	13.1132	0.000455013	0.0182532
AC016831.5	0.651719	4.35446	13.1067	0.000456407	0.0182532
AL162390.1	1.05893	3.19039	13.1125	0.000455164	0.0182532
SH3GLB2	0.565725	5.55372	13.1056	0.000456648	0.0182532
PDGFD	1.43841	3.14369	13.1068	0.000461367	0.0182718
KRT6A	1.3249	3.64278	13.1886	0.000460798	0.0182718
AGRN	0.53859	5.39368	13.0711	0.000464183	0.018299
MST1	1.17322	3.33275	13.061	0.000466405	0.0183027
HSPA2	1.9229	4.45587	13.1708	0.000477981	0.0186717
C6orf132	0.512504	5.44309	12.9414	0.000493618	0.0190231
OGFRL1	0.507002	7.5771	12.9485	0.000491951	0.0190231
AC004148.1	-1.15592	2.97134	12.9481	0.000492057	0.0190231
MEG3	0.574342	7.64048	12.8673	0.000511295	0.0196164
FUS	0.543343	7.90182	12.8276	0.000521031	0.0199011
PJA2	0.513427	6.99144	12.8008	0.000527712	0.0200671
FLAD1	-0.698003	4.3566	12.7848	0.000531746	0.0201314
OLMALINC	1.05537	3.55966	12.7477	0.000541944	0.0204275
CCDC74A	1.45854	2.85181	12.7337	0.000544845	0.0204472
MYSM1	0.482346	5.92661	12.6924	0.000555645	0.0206451
AKNA	0.712642	3.92591	12.6861	0.000557325	0.0206451
MAFF	0.522244	8.46208	12.6917	0.000555834	0.0206451
CCDC18-AS1	0.86175	4.30478	12.6568	0.000568348	0.0206545
TENT5C	1.70945	2.86657	12.6768	0.000572563	0.0206545
CPA4	-1.11526	4.49725	12.7459	0.000571603	0.0206545
SURF2	-0.597257	5.25969	12.6469	0.000567841	0.0206545
ZMYM2	0.464003	5.89411	12.627	0.000573239	0.0206545
C14orf119	-0.681573	4.95331	12.6468	0.000567855	0.0206545
NXN	0.656773	5.8882	12.6442	0.000574404	0.0206545
NUDCD1	-0.564777	5.51459	12.6045	0.000579416	0.0207479
RIPK2	0.751485	5.4556	12.5695	0.000603116	0.0214181
TSR3	-0.649181	5.3682	12.5231	0.00060236	0.0214181
RNPC3	0.64964	4.41024	12.5023	0.000608358	0.0215154
FARP1	0.631028	4.24889	12.4871	0.000612813	0.0215841
TSIX	0.685809	4.32769	12.4674	0.000618607	0.0216992
SRSF6	0.454807	6.7669	12.4448	0.000625302	0.0217564
SELENOM	0.512319	9.40977	12.4518	0.000623222	0.0217564
S100A9	-1.73519	4.57675	12.5636	0.000633102	0.0217818
PFKFB2	0.68864	5.26918	12.4274	0.000633634	0.0217818
CDK5RAP3	0.566647	5.22779	12.426	0.000630944	0.0217818
CCNL1	0.51969	9.03483	12.3988	0.000639193	0.0218334
ZNF10	1.05245	3.44211	12.3872	0.000642757	0.0218334
HEXIM1	1.18318	5.69944	12.5329	0.000641429	0.0218334
LSMEM1	1.11858	4.14348	12.4633	0.000648604	0.0219453
SYCE1L	0.75735	3.91682	12.3575	0.000651942	0.0219717
STIM1	0.633655	4.60881	12.3465	0.000655384	0.0220014
OSBPL9	0.494036	6.67376	12.295	0.000671737	0.0220539
ATG4B	0.494587	5.74505	12.2931	0.000672344	0.0220539
ARHGEF5	0.649673	6.45677	12.3459	0.000659876	0.0220539
ARGLU1	0.416602	8.26226	12.2947	0.000671857	0.0220539
BAIAP2	0.799768	4.17527	12.3193	0.000663981	0.0220539
BEX4	0.479573	6.34709	12.3122	0.000666225	0.0220539
CNTNAP3	1.06491	3.16833	12.2455	0.000687874	0.0224775
RFX2	0.630369	4.84157	12.1982	0.000703625	0.0229051
CLMN	0.75775	6.54636	12.2709	0.000709653	0.0229277
SNRPD1	-0.539389	7.61608	12.1806	0.000709574	0.0229277
ZNF335	0.616227	4.51407	12.1394	0.000723758	0.0232958
AC008124.1	0.614138	4.44562	12.1218	0.000729887	0.0234054
GLRX2	-0.778132	4.59753	12.1097	0.000737221	0.0235527
HBEGF	1.06909	7.09566	12.2124	0.000745749	0.0235597
ZNF483	0.617345	5.02406	12.0873	0.000742056	0.0235597
RBM4B	0.784944	3.64167	12.0696	0.000748405	0.0235597
TTC3	0.497103	5.85411	12.0849	0.000742941	0.0235597
AC015912.3	0.884052	4.49935	12.0794	0.000767184	0.0240627
AFAP1L2	0.590225	5.43437	11.9931	0.000776438	0.0241765
KRT14	0.782921	12.9344	12.1183	0.000774944	0.0241765
SNHG12	0.50183	7.48404	11.94	0.000796493	0.02463
ITIH5	1.15063	2.95936	11.9394	0.000796736	0.02463
MYO9B	0.647479	6.17991	11.9425	0.000805912	0.0248244
MINK1	0.621917	5.6766	11.9007	0.000816508	0.025061
AC020916.1	0.72193	7.40207	11.9499	0.000821922	0.0251373
CCT6A	-0.384308	7.64146	11.8405	0.000835586	0.0252853
PPP1R13L	0.459814	6.60189	11.8475	0.000832748	0.0252853
ARHGAP8	0.582302	4.83854	11.8527	0.000830696	0.0252853
COG5	0.634022	5.34781	11.835	0.00084077	0.0253529
RHOD	-0.560968	5.63498	11.7903	0.000856014	0.0257223
AC099791.2	0.863976	3.21152	11.7823	0.000859357	0.0257328
ATP2B1-AS1	1.0295	3.18874	11.7695	0.000864659	0.0258017
EIF2S1	-0.503846	6.75164	11.7602	0.000868534	0.0258276
CDC26	-0.500161	5.32264	11.736	0.000878759	0.0260416
RASL12	0.879542	3.72262	11.7282	0.000882048	0.0260492
PSMD1	-0.565597	6.71073	11.6987	0.000894704	0.0261783
SLC25A36	0.416476	6.56909	11.707	0.000891138	0.0261783
CASC15	0.638671	5.13538	11.6897	0.000898602	0.0261783
LINC-PINT	0.443702	6.55245	11.69	0.000898477	0.0261783
METTL5	-0.53007	5.66595	11.6543	0.000914072	0.0264509
PNISR	0.411162	8.4905	11.6542	0.000914115	0.0264509
IDUA	0.897577	3.41659	11.6214	0.000928716	0.0266496
RPS19BP1	-0.481283	6.93666	11.6179	0.000930285	0.0266496
BEX2	0.449652	6.91284	11.6292	0.000925231	0.0266496
TNFSF9	1.05825	3.9729	11.6785	0.00093542	0.0267076
CDH3	0.590859	7.33934	11.587	0.000948947	0.026915
NQO1	-0.825391	5.94245	11.6756	0.000946514	0.026915
MLF1	0.90414	6.26665	11.6625	0.000960267	0.0271465
ADGRD2	2.16413	3.05292	11.7429	0.000968406	0.0272868
NFATC1	0.686738	4.33065	11.5143	0.000978101	0.0274699
ADPRHL2	-0.452462	5.69026	11.4854	0.000991858	0.0275492
H1FX	0.71842	10.5665	11.581	0.00099115	0.0275492
EMC7	-0.413982	6.29919	11.4825	0.000993231	0.0275492
TCF25	0.34468	7.22178	11.4815	0.000993746	0.0275492
RGS3	0.648103	4.7331	11.4547	0.00100674	0.0276019
ARL5B	0.64512	5.8619	11.4712	0.00100849	0.0276019
MAN2C1	0.523395	4.75536	11.4684	0.00100006	0.0276019
TFF1	1.84571	3.0131	11.5687	0.00100284	0.0276019
SNHG1	0.528251	7.62534	11.4442	0.00101187	0.0276063
DUSP1	0.763026	10.5169	11.536	0.00101648	0.0276445
THUMPD1	0.462206	5.84599	11.3875	0.00104003	0.0281956
POLR1A	-0.722317	3.93659	11.379	0.00104431	0.0282226
NKTR	0.438528	6.6456	11.3354	0.00106663	0.0282919
GAR1	-0.506954	5.84798	11.3417	0.00106338	0.0282919
LINC01001	0.708008	4.13854	11.3355	0.00106659	0.0282919
RASD1	1.35889	5.17997	11.4639	0.00106411	0.0282919
KRTAP2-3	1.56461	2.84856	11.384	0.00106636	0.0282919
MT-ATP8	0.566558	7.57405	11.3666	0.0010532	0.0282919
MRTO4	-0.546218	6.64087	11.3096	0.00108007	0.028411
ACBD3	0.453311	5.89474	11.2988	0.00108577	0.028411
OTUD6B-AS1	0.600485	5.21644	11.2952	0.00108765	0.028411
AC127526.5	0.859657	4.05597	11.3393	0.00107588	0.028411
PSMA3-AS1	0.415378	5.68632	11.3039	0.00108308	0.028411
SLC25A25	0.683527	5.36277	11.2985	0.00109639	0.0285528
ACSF2	0.938597	3.48621	11.2653	0.00110358	0.028653
SMOX	0.785978	3.64887	11.2055	0.00113609	0.0294083
MYLIP	1.37682	5.41804	11.3002	0.00115062	0.029452
TOMM6	-0.498806	6.65835	11.1778	0.00115149	0.029452
RGCC	1.62082	5.41339	11.3054	0.0011485	0.029452
PAK5	1.60236	2.08052	11.1952	0.00114177	0.029452
DNAJC6	-0.758661	3.84744	11.1629	0.00115985	0.029455
MRPL36	-0.445523	6.60392	11.1615	0.00116063	0.029455
AL627171.1	0.868807	3.59285	11.1593	0.00116189	0.029455
RASSF5	0.843951	4.27556	11.1712	0.00117227	0.0296309
NFKBIA	0.607238	9.7488	11.1671	0.00117795	0.0296872
SLMAP	0.656747	8.64451	11.1274	0.00120567	0.030297
RGS2	1.90258	3.75218	11.1766	0.0012194	0.0304849
VSIR	0.732989	3.97758	11.0467	0.00122734	0.0304849
CTNND1	0.457671	6.27395	11.0487	0.00122611	0.0304849
SIDT2	0.688129	4.16679	11.048	0.00122656	0.0304849
MAGI1	0.605843	5.23163	11.0158	0.00124593	0.0305059
CCT5	-0.456561	7.75244	11.0295	0.00123765	0.0305059
RAB24	0.754323	4.15844	11.0199	0.00124348	0.0305059
CHD2	0.527413	8.0023	11.0219	0.00124227	0.0305059
C16orf87	0.523872	5.51488	11.0351	0.00123429	0.0305059
PTPN14	0.450302	6.83704	10.9852	0.00126466	0.0307889
TMEM167A	-0.510427	6.16388	10.9884	0.0012627	0.0307889
EXOSC4	-0.510687	5.56621	10.9784	0.00126889	0.0308047
BEX3	0.712031	6.37032	11.0237	0.00127522	0.030871
VPS37A	-0.47895	5.59722	10.9182	0.0013067	0.0315442
NR4A1	1.27417	5.73033	11.0142	0.00131903	0.0317527
TMEM54	-0.6498	4.76248	10.88	0.0013313	0.0318513
ARC	1.31739	5.94349	10.9907	0.00133424	0.0318513
TBC1D10A	0.513477	5.37961	10.8772	0.00133311	0.0318513
COPS9	-0.409967	6.9917	10.8696	0.00133805	0.0318538
ZC3H12A	0.506325	6.28572	10.8484	0.00135196	0.032096
STAT3	0.3725	7.67862	10.8075	0.00137926	0.0326539
WDR12	-0.599921	4.6367	10.7958	0.00138721	0.0327296
DDX49	-0.510555	5.00998	10.7916	0.00139007	0.0327296
KCNQ1OT1	0.726407	6.06498	10.8236	0.00141081	0.0331013
RPLP1	0.355839	12.8284	10.7573	0.00141356	0.0331013
THOC7	-0.507694	6.26767	10.7321	0.00143108	0.0334205
CMTM6	0.421884	6.84553	10.7249	0.00143613	0.0334475
TYW3	-0.543883	4.97396	10.7044	0.00145062	0.0336383
EXOSC5	-0.690853	4.93336	10.7139	0.00145215	0.0336383
AFMID	0.692103	3.93474	10.6888	0.00146176	0.0336793
FMR1	0.440209	5.58322	10.6926	0.00145904	0.0336793
AC245060.5	0.708406	3.7471	10.6802	0.00146793	0.0337309
ZBTB4	0.543143	4.74691	10.6736	0.00147269	0.0337502
DTYMK	-0.745511	4.02766	10.6679	0.00147681	0.0337546
H2AFJ	-0.443707	6.33965	10.6514	0.00148878	0.0339379
NFXL1	0.613588	4.00634	10.622	0.00151038	0.0342485
AC023157.3	1.29982	3.29795	10.6612	0.00150797	0.0342485
CXCR4	1.36493	2.33536	10.5988	0.00152766	0.0345491
CCNH	0.452476	5.96054	10.5837	0.00153899	0.0347141
DNAJB9	0.531732	6.63594	10.5771	0.00154401	0.0347363
CREB5	0.716456	7.80609	10.6228	0.00156339	0.0350804
EGR2	1.42465	5.01322	10.6382	0.00157992	0.0353511
H3F3B	0.481436	11.0565	10.5254	0.00158368	0.0353511
ID4	0.701474	8.40754	10.5545	0.00161202	0.0356137
GRB7	0.478435	5.52197	10.5048	0.00159976	0.0356137
COL18A1	0.587126	6.23423	10.5025	0.00160618	0.0356137
PLA2G6	1.09722	2.63589	10.4893	0.00161199	0.0356137
YME1L1	0.358346	6.76013	10.4805	0.00161899	0.0356465
KMT2A	0.413539	7.83542	10.4666	0.0016301	0.0356465
MRC2	0.818201	3.70973	10.4733	0.00162472	0.0356465
ZXDB	0.690598	3.87572	10.4679	0.00162901	0.0356465
KLHL29	1.08559	3.26605	10.4557	0.00163883	0.0356666
SHROOM3	0.699141	5.3614	10.4885	0.00163932	0.0356666
SUSD6	0.444228	6.98344	10.433	0.00165722	0.0358388
MSRB1	-0.781422	4.33468	10.4514	0.00165442	0.0358388
FDX2	-0.642071	4.47256	10.4299	0.00165975	0.0358388
PDCD6	-0.526504	6.56941	10.4187	0.00166893	0.0359468
TCF7L1	0.568415	6.22161	10.4092	0.001678	0.0360517
ABI1	0.464984	6.84994	10.3814	0.00169978	0.0364227
CRB3	-0.695366	5.17042	10.4004	0.00170374	0.0364227
CD46	0.392108	6.52516	10.3708	0.0017087	0.0364381
STK38L	0.511251	5.20406	10.3523	0.00172434	0.0366806
KIAA1522	0.498226	5.80069	10.338	0.00173651	0.0367481
BRD2	0.48836	7.85041	10.3387	0.00173587	0.0367481
SLC25A29	0.540915	4.89388	10.3335	0.00174034	0.0367481
KHDC4	0.425524	6.28831	10.3135	0.00175761	0.0370217
ATRX	0.346779	7.17587	10.29	0.00177804	0.0373607
LGR6	1.57662	2.63902	10.2865	0.00178975	0.0375149
PARD6B	0.566487	5.01528	10.262	0.00180274	0.0376952
NCOR2	0.38979	5.35671	10.2344	0.00182746	0.0381193
SH3RF2	0.625443	5.27442	10.2306	0.00184384	0.038368
SLC39A7	0.470852	5.85817	10.2024	0.00185648	0.0383914
DDIT3	0.711911	6.23606	10.2557	0.0018643	0.0383914
VTI1B	-0.489995	5.55115	10.1976	0.00186092	0.0383914
NUPR1	0.575091	9.97255	10.2196	0.00186836	0.0383914
CDH11	0.85112	3.75918	10.1953	0.00186301	0.0383914
DDX17	0.392972	8.49567	10.1858	0.00187177	0.0383914
NOL8	-0.521267	4.88594	10.1557	0.0018998	0.0388094
DTNA	0.884488	3.71278	10.1582	0.00190118	0.0388094
TRAPPC4	-0.399951	5.82993	10.1488	0.00190626	0.0388209
MEF2C	0.70655	4.42831	10.1306	0.00192394	0.038996
NECTIN1	0.663042	5.61108	10.169	0.00192174	0.038996
CSAD	0.74305	4.72227	10.1431	0.00193245	0.0390764
POU3F1	1.81466	2.67753	10.2058	0.00194167	0.0391707
GFPT2	1.03636	3.20615	10.1018	0.00195098	0.0392664
CCND2	0.469517	7.0225	10.0907	0.00196172	0.0393901
MRPS23	-0.483194	5.90282	10.0764	0.00197568	0.039578
PTGS2	0.981775	7.1783	10.158	0.00199125	0.0396136
SLC30A1	-1.21561	4.52685	10.1512	0.00199259	0.0396136
PRKG1	0.820725	3.698	10.0558	0.00199589	0.0396136
ISM1	1.13377	3.79377	10.1247	0.00198605	0.0396136
USP5	-0.661504	4.22573	10.0138	0.00203778	0.040259
CENPT	0.427184	5.32858	10.0153	0.00203622	0.040259
PIK3CB	0.643707	4.42544	10.004	0.00204772	0.0403626
GAN	0.747964	4.31283	9.99412	0.00206562	0.0406223
MBD6	0.451704	5.09938	9.97154	0.00208084	0.0408282
AC060780.1	0.593486	3.8268	9.95804	0.00209479	0.0410083
EEF1AKMT4	-0.809791	4.32788	9.96109	0.0021135	0.0412805
SPRYD7	-0.561323	5.00733	9.93481	0.00211903	0.0412947
RAB38	-0.740786	4.53727	9.93024	0.00213176	0.041423
AKAP17A	0.408863	5.59396	9.91942	0.00213525	0.041423
ANKRD36	0.762627	3.7422	9.90619	0.0021493	0.0416015
ZNF669	0.59641	3.70121	9.89283	0.00216358	0.0417039
CC2D1A	0.64094	4.86285	9.89339	0.00216429	0.0417039
PDIA3	0.386647	7.83592	9.87653	0.00218113	0.0419342
PGM3	0.597975	4.82733	9.86263	0.00219621	0.04213
TMEM263	0.500487	5.29381	9.85428	0.00220533	0.0422108
EIF6	-0.429095	7.824	9.83833	0.00222285	0.0424515
EPCAM	-0.472527	6.36452	9.8248	0.00223783	0.0425546
TVP23C	0.63179	4.00675	9.8245	0.00223815	0.0425546
MEG8	0.719213	4.74657	9.83193	0.0022464	0.0426171
ZC3H12C	-0.541654	4.47276	9.80651	0.00225822	0.0427471
PLEKHH2	0.664558	4.47843	9.79668	0.00226927	0.0428044
ATP6V1D	-0.399306	5.94973	9.79496	0.00227121	0.0428044
TXNIP	1.13937	7.30337	9.86868	0.0022945	0.0431486
AHDC1	0.533057	5.62165	9.7492	0.00232341	0.0433903
AC139887.2	0.688626	3.8069	9.74334	0.00233019	0.0433903
DCAF16	0.469218	4.87653	9.7525	0.00231961	0.0433903
LIFR	0.80302	6.70436	9.83068	0.00231772	0.0433903
MPZL3	0.58562	4.31606	9.74126	0.0023326	0.0433903
TRIM29	0.465968	6.2448	9.7237	0.00235304	0.0436762
ATP6V1F	-0.385096	7.35448	9.71225	0.00236648	0.0438309
EFNA4	0.699194	4.21767	9.70336	0.00237696	0.0439303
MMP24OS	0.465992	5.10931	9.69388	0.00238819	0.0440432
MRPL18	-0.664073	6.41915	9.72142	0.0024002	0.0441699
STX12	0.477493	6.4976	9.65717	0.0024322	0.0444027
SNRPE	-0.461236	7.74336	9.65658	0.00243291	0.0444027
RABEPK	-0.752663	3.79343	9.65608	0.00243352	0.0444027
CLEC16A	0.475564	4.5738	9.65781	0.00243142	0.0444027
CCN1	1.11347	11.0743	9.72496	0.00246117	0.044812
SEPHS2	-0.552448	5.08905	9.62292	0.00247401	0.0449506
SSBP3	0.563909	5.03953	9.60549	0.00249558	0.0449521
FAM133B	0.337231	6.56145	9.61264	0.0024867	0.0449521
NCKAP5L	0.747696	3.70731	9.59754	0.00250548	0.0449521
AC027288.3	-0.989228	2.63557	9.59846	0.00250433	0.0449521
CYTH1	0.553599	4.84392	9.61008	0.00248988	0.0449521
ARFGAP1	0.450403	5.39623	9.61212	0.00248736	0.0449521
TIGAR	-0.616856	4.24644	9.59172	0.00251275	0.0449551
FBLN1	0.846041	3.86613	9.59769	0.00251611	0.0449551
NOS1AP	0.815064	3.99891	9.59503	0.00252154	0.0449588
MAN2A1	0.580471	4.70143	9.56463	0.00254689	0.045153
NSMCE2	-0.443447	5.12343	9.55123	0.00256396	0.045153
C1QBP	-0.470493	7.51913	9.56745	0.00254332	0.045153
MYO15B	0.984792	3.05397	9.55133	0.00256383	0.045153
ZNF791	0.433258	5.76245	9.56236	0.00254978	0.045153
PRDX4	-0.510266	6.32274	9.55438	0.00255994	0.045153
ETFDH	0.499632	4.32068	9.53087	0.00259011	0.0455202
THAP9-AS1	0.450121	5.73057	9.5167	0.00260847	0.0457494
LAMTOR2	-0.564271	5.23093	9.49083	0.00264235	0.0462251
RPL3	0.357292	11.7658	9.4878	0.00264635	0.0462251
PDE4DIP	0.689053	4.09478	9.47753	0.00265995	0.0463684
TSC2	0.56287	4.61692	9.4719	0.00266744	0.0464048
SERPINE2	-1.13534	6.21755	9.51088	0.00273312	0.0471804
GRAMD2B	0.466526	7.33221	9.42588	0.00272943	0.0471804
PCBD1	-0.536099	5.41799	9.41852	0.00273947	0.0471804
C12orf57	0.39641	7.94241	9.42691	0.00272802	0.0471804
NOP53	0.361786	7.41337	9.41967	0.0027379	0.0471804
EPS8L1	0.538226	4.59221	9.40092	0.00276368	0.0475021
PER2	1.3215	5.53566	9.47463	0.00278284	0.0477361
CXXC5	0.672787	4.80251	9.38418	0.00280092	0.0479504
MMP3	-1.40559	7.11871	9.45722	0.00280738	0.0479655
SYVN1	0.497146	6.22429	9.35531	0.00282739	0.0481161
LTBP3	0.63571	5.37633	9.37531	0.00282304	0.0481161
LRRC47	-0.509192	4.64977	9.31558	0.00288415	0.0486226
SNHG3	0.54984	5.9331	9.31765	0.00289297	0.0486226
MLPH	1.26301	2.54917	9.3214	0.00287576	0.0486226
FDCSP	1.69865	4.48231	9.39319	0.00289676	0.0486226
SRRM2	0.297539	8.67581	9.32305	0.00287339	0.0486226
AATF	-0.46971	5.5217	9.3091	0.00289351	0.0486226
RPL13A	0.28702	9.36283	9.32045	0.00287712	0.0486226
SRSF1	0.336223	7.18781	9.29444	0.00291483	0.0487355
MRPS12	-0.499152	6.00529	9.29514	0.0029138	0.0487355
COX5A	-0.516428	6.86434	9.28666	0.00292619	0.0488304
GABPB1-IT1	0.399886	5.71515	9.2723	0.00294731	0.0490876
BBC3	0.525374	6.06129	9.25319	0.00298174	0.0495649
MAST4	0.458792	7.25513	9.24209	0.00299224	0.0496434
SLC27A1	0.532699	5.82338	9.24166	0.0029998	0.049673
CRELD1	0.583657	4.58416	9.22106	0.00302393	0.0497947
DENND6A	0.520794	4.48555	9.20272	0.00305186	0.0497947
MRPL3	-0.488207	6.2134	9.22678	0.00301528	0.0497947
SAYSD1	-0.51002	4.19376	9.20315	0.0030512	0.0497947
NCOA7	0.438978	8.01392	9.20026	0.00305563	0.0497947
ZNF853	-0.735061	3.71172	9.21235	0.00303716	0.0497947
WDR60	0.457221	5.13317	9.19409	0.00306509	0.0497947
EXOSC3	-0.523489	4.90007	9.20312	0.00305125	0.0497947
RITA1	-0.573082	3.98268	9.19596	0.00306223	0.0497947
THOC2	0.361191	6.85347	9.20247	0.00305224	0.0497947
NDUFB3	-0.541644	5.6275	9.17395	0.0030962	0.050172
CDC123	-0.479304	5.3741	9.17027	0.00310193	0.050172
ERN1	0.513037	4.28431	9.16776	0.00310583	0.050172
CALML4	0.776355	3.57777	9.15611	0.00312404	0.0503715
COPZ1	-0.406229	6.13291	9.14831	0.00313629	0.0504742
EOGT	0.49811	5.37868	9.11749	0.00318518	0.0511653
BEND5	0.815618	3.48215	9.10534	0.00320467	0.0512867
AL158152.1	0.491645	5.44851	9.10787	0.0032006	0.0512867
MICOS10	-0.476732	7.20074	9.0794	0.00324668	0.051662
SRSF11	0.267806	8.39375	9.07913	0.00324712	0.051662
EDEM1	0.453552	4.78041	9.07237	0.00325818	0.051662
ALDH7A1	0.789527	5.92103	9.14435	0.00324733	0.051662
DDX3X	0.437426	8.17889	9.07285	0.00325739	0.051662
PKN1	-0.630603	4.65483	9.06517	0.00326999	0.0517537
NPW	-0.819331	3.68129	9.041	0.00330995	0.0522899
NBL1	-0.427011	6.19456	9.01478	0.00335386	0.0527318
TUBB2B	0.594462	8.65367	9.04822	0.00335633	0.0527318
MIR17HG	0.807746	4.02616	9.02603	0.00335555	0.0527318
FAM199X	0.490157	5.95795	9.00598	0.00336875	0.0528304
ARPC4	-0.509852	6.12205	8.98916	0.00339736	0.0530854
PRMT9	0.611539	3.88004	8.98936	0.00339703	0.0530854
MIR222HG	0.458107	6.40988	8.9807	0.00341187	0.0532152
ULK1	0.556384	5.07576	8.97515	0.0034214	0.0532673
NRG2	1.74686	3.17627	9.03069	0.00344021	0.0534632
MTRNR2L12	0.643052	10.2064	9.00701	0.00345524	0.0535999
LPP	0.463101	8.46666	8.95058	0.00346399	0.0536388
RHOU	0.793978	4.32775	8.95713	0.00350788	0.0536418
EMC3	-0.463362	5.44518	8.93452	0.00349211	0.0536418
IRF1	0.66835	7.82899	9.00202	0.00347706	0.0536418
SYNE1	0.631035	5.59067	8.95477	0.00350293	0.0536418
DNAJC4	0.667271	3.86211	8.93085	0.00349857	0.0536418
TSC22D1	0.600873	6.8567	8.95621	0.0034996	0.0536418
EFS	0.581302	3.96529	8.93795	0.00348608	0.0536418
SIK1B	1.26809	3.41088	8.94491	0.00354853	0.0541671
SERPING1	0.485152	6.14369	8.8946	0.00356304	0.0542922
EHD4	0.48019	5.93189	8.88692	0.00357686	0.0544062
SNHG16	0.395931	8.45481	8.88117	0.00358724	0.0544677
TNFRSF10A	-0.575193	4.21817	8.87553	0.00359745	0.0545265
ERH	-0.376063	7.70607	8.86682	0.00361328	0.05467
ZNF12	0.433429	4.69361	8.84766	0.00364837	0.0551038
TMEM67	0.620395	3.97428	8.83847	0.00366532	0.0551659
PTK2	0.360152	5.98032	8.83943	0.00366354	0.0551659
ABCA5	0.410466	6.68384	8.82326	0.00369354	0.0554936
NFIX	0.40198	5.97705	8.80699	0.003724	0.0558534
SPATA6	0.681652	4.25338	8.79439	0.00374993	0.0561444
SBF2	0.512536	5.7928	8.79069	0.00375775	0.0561636
TIMM8B	-0.524392	6.26118	8.76398	0.00381072	0.0568565
MAP3K6	0.830389	4.11644	8.78035	0.00382942	0.0569378
LAMA5	0.478071	4.94868	8.75197	0.00382891	0.0569378
SLC4A1AP	-0.567468	4.19382	8.73801	0.00385601	0.0572341
TRNP1	-0.496586	6.0185	8.73383	0.00386417	0.0572564
SPARCL1	0.995822	7.40324	8.80029	0.00388062	0.0573972
TOMM40	-0.566477	6.49372	8.73935	0.00388704	0.0573972
ERRFI1	0.539564	6.72141	8.70858	0.00393111	0.0578455
RELL1	0.458028	4.82908	8.70221	0.00392644	0.0578455
PSENEN	-0.474508	5.33824	8.69322	0.00394432	0.0578455
PIGT	-0.478117	5.02414	8.69512	0.00394053	0.0578455
SAR1B	-0.410845	5.77153	8.67385	0.00398315	0.0579208
SNHG6	0.372799	8.38704	8.68124	0.00396829	0.0579208
NINJ1	0.558277	5.24089	8.6821	0.0039748	0.0579208
DHCR7	0.513672	4.21758	8.6805	0.00396978	0.0579208
EEF2KMT	-0.778674	3.78592	8.67417	0.00398251	0.0579208
ABL2	-0.583504	6.26376	8.68204	0.00400091	0.0579359
SOCS1	0.859266	4.51483	8.71413	0.00400439	0.0579359
DRG1	-0.434061	4.81136	8.66018	0.00401081	0.0579359
CSNK1E	0.426246	7.90726	8.66	0.00401116	0.0579359
PLK3	0.536689	6.24071	8.65918	0.00403117	0.0579779
TNS1	0.628627	4.77792	8.65991	0.00402769	0.0579779
CARMIL1	0.521298	4.53649	8.64863	0.0040343	0.0579779
TPRKB	-0.517739	4.88888	8.6362	0.00405978	0.0581495
SERPINB1	0.694398	5.1596	8.67891	0.00405434	0.0581495
ARMC10	-0.455767	5.71379	8.62258	0.00408785	0.0583444
RALGDS	0.487663	5.5722	8.6141	0.00410546	0.0583444
TRAPPC5	-0.45911	6.41959	8.61839	0.00409655	0.0583444
MRPS6	-0.440556	6.60176	8.6132	0.00410732	0.0583444
GTPBP1	0.398474	4.93857	8.62226	0.00408853	0.0583444
RAB10	-0.333385	6.58598	8.60318	0.00412823	0.0585445
SPEG	0.498047	4.60617	8.59178	0.00415214	0.0586904
SCO2	-0.576226	4.55066	8.59176	0.00415217	0.0586904
CDK18	0.768846	5.32487	8.61996	0.00421839	0.0595285
HELZ2	0.62509	4.11817	8.54834	0.00424455	0.0597995
AQP3	1.26914	3.61597	8.60267	0.00425292	0.0598193
ANKRD36C	0.770672	4.32263	8.55135	0.00429007	0.0602432
ECRG4	1.11756	6.85901	8.5929	0.00430542	0.0603444
ZNF451	0.371132	5.51301	8.51116	0.00432536	0.0603444
CRISPLD1	1.17501	4.89113	8.58544	0.00431844	0.0603444
ZNF667-AS1	-0.495206	5.05527	8.51555	0.00431573	0.0603444
MBD3	-0.436031	5.53045	8.47978	0.0043948	0.0612138
MICALL2	0.516427	4.61651	8.47406	0.00440758	0.0612924
CCNI	0.465829	9.22468	8.47067	0.00441517	0.0612988
LMBRD1	0.569952	4.53554	8.45286	0.00445529	0.0617561
PMAIP1	0.556776	7.08201	8.46354	0.00448402	0.0620542
LIPA	0.730697	3.63374	8.43496	0.00449597	0.0621196
RSRP1	0.475556	6.94923	8.39732	0.00458282	0.0625756
SSBP1	-0.429225	7.34032	8.41499	0.00454184	0.0625756
LSM1	-0.435956	5.44004	8.39464	0.00458907	0.0625756
WNK1	-0.349061	5.80016	8.41101	0.00455103	0.0625756
FKBP4	-0.543779	8.13326	8.40323	0.00459845	0.0625756
SSPN	0.682596	4.90973	8.42832	0.0045717	0.0625756
CNPY2	-0.538666	6.40345	8.39953	0.00460179	0.0625756
AL139317.5	0.59786	4.30687	8.39193	0.00459539	0.0625756
FAM32A	-0.448878	5.44708	8.41086	0.00455138	0.0625756
NHS	0.667192	4.27877	8.41167	0.00456249	0.0625756
PHB	-0.503411	7.43986	8.38746	0.00461846	0.0627031
CHD9	0.307024	6.91934	8.37631	0.00463204	0.0627882
YTHDC1	0.422037	7.31944	8.36624	0.00465582	0.0629122
SP6	0.646568	3.84281	8.3684	0.00465071	0.0629122
AGPAT4	0.578672	4.04165	8.35287	0.00468761	0.0630111
ABCF2	-0.481521	5.87406	8.35083	0.00469247	0.0630111
PNN	0.296306	7.63232	8.3522	0.00468921	0.0630111
SCPEP1	0.677956	6.69579	8.40027	0.00468019	0.0630111
DUSP2	1.04096	6.80901	8.41304	0.00471099	0.063161
RPS8	0.331448	11.8986	8.33512	0.00473015	0.0633192
TRA2B	0.428006	7.80865	8.32175	0.00476243	0.0636522
RIN2	0.623494	4.41706	8.3083	0.00479518	0.0639903
ODF2L	0.440553	5.18678	8.30388	0.00480597	0.0640349
RPL27A	0.32028	9.96469	8.26804	0.00489453	0.065114
CCDC86	-0.512283	5.61752	8.25461	0.00492814	0.0653587
SMYD4	0.575673	4.08986	8.25728	0.00492144	0.0653587
TMF1	0.331097	5.9947	8.25113	0.00493691	0.0653742
STOML2	-0.454056	6.65234	8.23907	0.00496735	0.0654745
PCDH9	1.394	2.96223	8.30011	0.00496265	0.0654745
RTL5	0.88502	2.96102	8.24057	0.00496355	0.0654745
ZNF704	1.02909	3.11237	8.21945	0.00501731	0.0658978
ADGRG1	0.673201	5.90436	8.26312	0.00503014	0.0658978
LIG1	0.860385	2.99812	8.21557	0.00502725	0.0658978
DOK5	0.664218	5.32411	8.25284	0.00501569	0.0658978
LMAN1	0.433661	7.70778	8.20261	0.0050606	0.066196
FAM118A	0.494976	4.80586	8.19605	0.00507756	0.066317
ITGA10	0.996784	4.42525	8.23962	0.00512431	0.066374
EIF5B	-0.359174	7.56776	8.1664	0.00515498	0.066374
RRP36	-0.423988	5.28035	8.1774	0.00512612	0.066374
NRARP	1.01419	3.92715	8.21406	0.00515343	0.066374
PITPNM1	0.518912	4.03187	8.16189	0.00516689	0.066374
ETNK1	0.431556	6.80988	8.17646	0.00512858	0.066374
FEM1B	0.37848	6.86177	8.1636	0.00516236	0.066374
AC005670.3	0.641844	4.31456	8.17516	0.00513459	0.066374
DYNLL2	0.473612	5.35165	8.17496	0.00513251	0.066374
MYADM	0.526711	7.45553	8.183	0.00514107	0.066374
SDF2L1	0.743833	7.0172	8.22861	0.00514899	0.066374
SYT8	1.68922	5.69412	8.21923	0.00519399	0.0666226
FAM13A	0.531127	5.67389	8.13828	0.0052472	0.0671048
HMOX1	-1.63354	7.06857	8.20084	0.00524238	0.0671048
EPC1	0.441166	6.14319	8.12682	0.00526025	0.0671718
SYTL1	0.958317	3.81962	8.15667	0.00527285	0.0672328
GPC3	0.826854	3.48042	8.11641	0.00528832	0.0673301
TPT1-AS1	0.425838	6.39382	8.11065	0.0053039	0.0674286
TINAGL1	0.411745	8.20355	8.0999	0.00533314	0.0676395
MED23	0.459302	4.57784	8.09799	0.00533836	0.0676395
CTSF	1.20885	3.75477	8.14277	0.00535984	0.0676395
AP005329.3	0.731972	3.71593	8.09411	0.00534895	0.0676395
CLPP	-0.436484	5.74207	8.09141	0.00535634	0.0676395
EFNA3	0.90242	3.04248	8.07588	0.00539905	0.0676789
ID2	1.25791	3.65595	8.12258	0.00541809	0.0676789
INPP1	0.450031	6.9811	8.06904	0.00541798	0.0676789
DNAJB11	0.436999	7.10828	8.08277	0.00538006	0.0676789
ATP6V0A1	0.397934	6.78415	8.0836	0.00537777	0.0676789
CEP95	0.371816	5.26491	8.0798	0.00538824	0.0676789
FAM174C	-0.477184	6.3087	8.07349	0.00540565	0.0676789
POLR2D	-0.441045	4.6873	8.05326	0.00546187	0.0680921
AC044849.1	0.608917	5.92947	8.08259	0.00546702	0.0680921
CHRNA5	-0.897358	3.56492	8.04466	0.00549629	0.0683576
ELOVL5	0.454201	5.88222	8.03614	0.00550995	0.0684285
DZIP1L	0.739751	3.53304	8.02964	0.00552831	0.0685574
SDR42E2	0.991337	3.1458	8.02622	0.005538	0.0685787
PSMD14	-0.54585	6.74799	8.03409	0.00556542	0.0686216
HIST1H1D	0.851204	5.12894	8.07921	0.00555378	0.0686216
SERPINF1	1.05075	4.49739	8.07827	0.00556022	0.0686216
FGF7	-1.1735	2.91554	8.00825	0.0055981	0.0689257
PLCG1	0.622993	3.84448	7.98506	0.00565598	0.0695386
PPP1R15A	0.411986	9.85644	7.9813	0.00566689	0.0695732
UBXN11	0.646177	3.60469	7.94058	0.0057864	0.0701387
RPS6KA1	0.448228	6.11661	7.95329	0.00574882	0.0701387
MTF2	0.388841	5.33559	7.94115	0.0057847	0.0701387
CNPPD1	-0.48369	4.32092	7.94466	0.00577431	0.0701387
AC008443.1	0.53684	4.08415	7.95635	0.00573981	0.0701387
ORMDL2	-0.475753	5.59216	7.96249	0.00572176	0.0701387
ASXL1	0.348956	6.87498	7.94438	0.00577514	0.0701387
GP1BB	1.10128	2.8063	7.95722	0.00573724	0.0701387
UBE2A	-0.354126	6.13491	7.94558	0.00577159	0.0701387
DCBLD2	-0.498643	4.8144	7.93219	0.00581136	0.0701648
MRPS18C	-0.417081	6.49833	7.93351	0.00580741	0.0701648
AC083843.3	0.931929	3.59461	7.94886	0.00581462	0.0701648
FJX1	-0.513908	6.06164	7.9329	0.0058237	0.0701648
CKAP5	-0.406198	4.49825	7.92615	0.00582937	0.0701648
DDX5	0.317808	9.50338	7.92181	0.00584236	0.0702201
CCDC137	-0.464508	5.03604	7.91916	0.00585031	0.0702201
ATG2A	0.518193	4.11951	7.91595	0.00585996	0.0702377
SLC25A17	-0.542286	4.05142	7.90277	0.00589973	0.070616
ADCK2	-0.556636	3.72685	7.87766	0.00597626	0.0712344
MRPL50	-0.403052	5.53866	7.88147	0.00596459	0.0712344
ATP5MC1	-0.453647	7.13936	7.87958	0.00597037	0.0712344
BDH2	0.828192	3.92881	7.88817	0.00600594	0.0712706
SEC24A	0.45812	5.0148	7.86338	0.00602025	0.0712706
ATP6V0E1	-0.462598	8.3606	7.86321	0.00602077	0.0712706
KRBA1	0.565447	3.98919	7.86549	0.00601373	0.0712706
SLC22A17	0.648258	4.55535	7.87334	0.00600792	0.0712706
STAC2	1.02085	5.2442	7.91939	0.00603542	0.0713458
CIRBP	0.477909	7.9464	7.85147	0.00606674	0.0716175
BET1L	0.476951	4.27045	7.83851	0.00609764	0.0718835
FOXP1	0.313127	7.26875	7.82842	0.00612933	0.0720362
HSBP1	-0.360803	7.26403	7.83026	0.00612354	0.0720362
GDF15	0.862843	5.40697	7.88585	0.00613573	0.0720362
MYNN	0.423056	5.26065	7.82019	0.00615531	0.0720877
BRWD3	0.560958	4.29944	7.81969	0.00615689	0.0720877
C1orf116	-0.627012	4.37596	7.80984	0.00618814	0.0721586
CLSTN3	0.487506	4.92076	7.81135	0.00618334	0.0721586
ITM2A	0.812583	4.82828	7.85493	0.00618205	0.0721586
IFFO2	0.63729	7.04997	7.8412	0.00622297	0.0721845
CDKN2AIP	0.665521	4.98165	7.82331	0.00621297	0.0721845
SNRPC	-0.435235	5.63621	7.79599	0.00623236	0.0721845
GTF2H5	-0.585627	5.26888	7.80721	0.0062273	0.0721845
SUN1	0.354477	6.79724	7.80177	0.00621387	0.0721845
CPE	0.638173	6.17562	7.8253	0.00625515	0.0723171
COX16	-0.445604	5.65121	7.78719	0.00626064	0.0723171
KRCC1	-0.632313	3.8747	7.77629	0.00629582	0.0724503
SNHG26	0.655509	5.06738	7.80953	0.00628097	0.0724503
NOL4L	0.761271	3.53711	7.77579	0.00629746	0.0724503
SETD5	0.376867	7.34929	7.77283	0.00630704	0.0724636
CDKN2D	0.584087	4.26275	7.76561	0.0063305	0.072636
DCAF13	-0.477238	6.15774	7.7593	0.00635112	0.0726784
SLC52A2	-0.478389	5.58252	7.75996	0.00634894	0.0726784
LINC02680	1.08883	2.07575	7.75533	0.00636409	0.07273
CCDC186	0.361752	6.49749	7.74791	0.00638844	0.0729114
FHL1	0.539854	4.66508	7.73161	0.00644226	0.0734281
RPS27	0.32676	11.9972	7.72345	0.0064694	0.0735978
LINC01060	0.672331	5.9861	7.76706	0.00647428	0.0735978
DENND2C	0.622934	4.47384	7.72169	0.00648519	0.0736244
MAPRE1	0.366183	6.78692	7.71208	0.00650739	0.073779
CALD1	0.402261	10.7568	7.70122	0.00654388	0.0739975
MARVELD3	-0.498332	4.00842	7.70201	0.00654124	0.0739975
MAGOH	-0.383908	7.32446	7.69396	0.00656843	0.0740483
AKR1C2	-1.50742	2.71829	7.71491	0.006564	0.0740483
VPS51	0.435816	5.19466	7.68971	0.00658283	0.0740483
DENND4A	0.401389	5.64798	7.68993	0.00658206	0.0740483
PLCB4	0.994238	2.89254	7.67886	0.00661974	0.074366
HOXA-AS2	0.704651	3.61853	7.67263	0.00664101	0.0745076
NLN	-0.595043	3.56302	7.66837	0.00665563	0.0745743
ZNF165	0.711534	4.30525	7.68288	0.00667054	0.074644
SEC61A1	0.448329	6.96171	7.64952	0.00672062	0.0750504
ZDHHC8	0.394306	5.26485	7.64845	0.00672432	0.0750504
PRR14L	-0.514408	4.10951	7.64276	0.00674409	0.0751734
SERPINF2	0.967269	3.76581	7.64183	0.00688149	0.0764077
ZNF433-AS1	0.559713	3.9115	7.60587	0.00687369	0.0764077
TSPYL2	0.593865	7.14087	7.63822	0.00687711	0.0764077
UTP14A	-0.553771	4.50752	7.59843	0.00690013	0.0765157
MAP1LC3A	0.390311	6.82205	7.59091	0.00692699	0.0767146
GMNN	0.619082	4.08691	7.58285	0.00695588	0.0768365
EIF3J	-0.405167	7.57007	7.58414	0.00695122	0.0768365
ACYP1	-0.473983	4.58534	7.56824	0.00700854	0.0773189
C4orf48	-0.74201	3.92581	7.55907	0.00706149	0.0777035
MMP1	-1.50108	3.28028	7.60326	0.00705655	0.0777035
AC092329.4	0.558697	4.76741	7.54768	0.0070873	0.0778878
ADAMTSL4	0.858021	3.01949	7.51975	0.00718639	0.0786405
CERS2	-0.451158	5.68188	7.51605	0.00720017	0.0786405
METTL7A	1.04938	2.90718	7.51568	0.00720154	0.0786405
OSER1	0.443891	7.74178	7.52522	0.00716609	0.0786405
BCR	0.490303	4.56842	7.51737	0.00719523	0.0786405
PRDX1	-0.387058	9.47218	7.50987	0.00722321	0.0787769
POLDIP2	-0.5009	5.01319	7.50686	0.00723445	0.0787996
PHF1	0.367098	6.53538	7.50141	0.00725486	0.0788228
ALKBH7	0.513441	5.80267	7.50516	0.00725492	0.0788228
AC064836.4	0.588936	3.84201	7.4964	0.00727371	0.0788258
IFITM3	0.427276	8.57653	7.49791	0.00726802	0.0788258
ITM2B	0.363958	9.27124	7.49401	0.00728272	0.0788258
POSTN	1.22179	6.45476	7.54841	0.00729453	0.0788544
MCL1	0.413577	8.21446	7.48802	0.00730532	0.0788718
RPL26L1	-0.50963	5.67642	7.48397	0.00733772	0.0791221
TNFRSF10B	0.430257	5.79715	7.47314	0.00736178	0.0792821
ARHGEF28	0.405179	6.85139	7.46966	0.00737505	0.0793256
VIT	1.44546	2.77556	7.51199	0.00739246	0.0793764
ZNF821	0.760406	3.28988	7.46359	0.00739824	0.0793764
TMEM216	-0.509949	4.42422	7.45881	0.00741659	0.079474
AURKAIP1	-0.391092	7.0205	7.45507	0.00743097	0.0795289
GAMT	1.09038	2.904	7.44146	0.0074835	0.0799916
ANKRD65	0.800952	3.68239	7.44088	0.00749812	0.0800301
DPH2	-0.536755	4.97253	7.43334	0.00751505	0.0800301
NDUFA8	-0.434804	5.54205	7.43478	0.00750943	0.0800301
DYRK3	0.563408	5.04153	7.42022	0.00758689	0.0803719
GFPT1	0.470097	5.51455	7.41547	0.00758492	0.0803719
PLXNB1	0.42063	5.96833	7.41601	0.00758282	0.0803719
LINC02605	0.808865	3.23419	7.41319	0.0075939	0.0803719
USP31	0.480018	6.92547	7.42168	0.00757797	0.0803719
COPS5	-0.3857	5.61919	7.40814	0.00761379	0.0804832
PLEKHA5	0.390444	5.90979	7.40141	0.00764038	0.0804901
C12orf29	0.391293	5.95263	7.40087	0.00764254	0.0804901
INTS6L	0.829179	3.57945	7.40508	0.00764129	0.0804901
ADSL	-0.498445	5.02549	7.39527	0.00766477	0.0806255
CDS1	0.532653	3.61139	7.38334	0.00771228	0.0810261
LRFN4	-0.584134	4.32108	7.37487	0.00774624	0.0811844
ANKRD10	0.374494	6.6476	7.3766	0.00773929	0.0811844
PTPN13	0.475662	4.27923	7.36939	0.00776829	0.0812173
SRF	0.459942	5.64005	7.37096	0.00776199	0.0812173
IP6K2	0.38047	6.73153	7.36174	0.00779916	0.0814411
RHOT2	0.382161	5.65733	7.35868	0.00781157	0.0814716
SERGEF	0.490455	4.66841	7.34738	0.00785751	0.0817524
RAB5C	-0.334378	6.15505	7.3481	0.00785458	0.0817524
ATP5F1C	-0.414626	6.96734	7.33697	0.00790006	0.0820957
CHL1	0.733099	3.77094	7.33037	0.00792719	0.0822781
SEC16A	0.346172	5.51382	7.32672	0.00794218	0.0823343
Z99572.1	0.875371	2.50647	7.3232	0.00795673	0.0823857
FZR1	0.390304	4.58233	7.31061	0.00800889	0.082826
SRP9	-0.361996	7.53859	7.28914	0.00809872	0.0835837
ZNF768	-0.523075	3.92612	7.28845	0.00810161	0.0835837
EBF4	0.565611	3.62509	7.28601	0.0081119	0.0835895
IGSF9	0.544336	3.89681	7.28187	0.00812935	0.083669
COL8A2	0.492834	6.07714	7.27987	0.00817462	0.0838509
CACNA1C	0.39479	4.76419	7.27079	0.0081763	0.0838509
ITPA	-0.558449	4.90698	7.27783	0.00815937	0.0838509
CCDC82	0.385117	5.76624	7.26464	0.00820247	0.0840191
PARD3	0.390278	5.81636	7.26017	0.00822157	0.0841145
MARVELD1	0.760661	4.00712	7.27505	0.00823323	0.0841337
HYI	0.522489	4.69325	7.24163	0.0083012	0.0842723
PKP1	0.57915	4.47532	7.24356	0.00829285	0.0842723
LSM3	-0.378586	5.85718	7.24197	0.00829971	0.0842723
ADCY6	0.438088	4.40475	7.24827	0.00827258	0.0842723
ATP2B1	0.430212	6.50916	7.2406	0.00830563	0.0842723
MTHFS	-0.59468	4.32987	7.24568	0.00828374	0.0842723
GLT8D2	1.20733	3.36591	7.27071	0.00832504	0.0843695
COA8	-0.356103	5.38393	7.22	0.0083951	0.0849794
ATP5MF	-0.358798	7.85791	7.20902	0.00844322	0.0852656
NRP1	0.783241	4.10606	7.2367	0.00843851	0.0852656
NFYC	-0.417267	4.65051	7.20098	0.00847861	0.0853782
MT1G	-1.13392	8.28685	7.25665	0.00846915	0.0853782
TXNL1	-0.338487	7.4181	7.19972	0.00848417	0.0853782
DDAH2	0.458448	5.78568	7.19521	0.00850409	0.0854785
CNOT6L	0.351051	5.17855	7.18405	0.00855366	0.0858763
RIMKLB	0.401762	4.86813	7.17834	0.00857912	0.0860315
ARID3A	0.616289	4.04163	7.17561	0.00859133	0.0860534
S100A16	-0.491585	7.8899	7.17785	0.00862637	0.0863039
CIAPIN1	-0.461034	4.81785	7.16264	0.00864958	0.0864355
CHCHD3	-0.422111	5.72356	7.15939	0.00866422	0.0864812
MTMR2	-0.463281	4.53479	7.15585	0.0086802	0.0865401
NUDC	-0.367833	8.24627	7.15292	0.00869348	0.0865721
TMEM173	0.685897	3.72123	7.14045	0.00875016	0.0869351
CARS2	-0.441795	5.29326	7.1407	0.00874902	0.0869351
EIF1B	0.438665	8.05721	7.12911	0.008802	0.0872653
IRF2BPL	0.467765	5.79837	7.12716	0.00881097	0.0872653
DUSP14	-0.570713	6.80665	7.14861	0.00881386	0.0872653
PSIP1	0.511781	4.49531	7.11864	0.0088502	0.0875129
COX14	-0.365839	6.20045	7.11008	0.00888978	0.0875129
NT5C3B	-0.344533	5.92324	7.11298	0.00887635	0.0875129
FXYD1	0.959342	2.76861	7.11074	0.0088867	0.0875129
VRK3	-0.482913	3.92141	7.1111	0.00888503	0.0875129
TNS2	0.779859	3.19397	7.10527	0.00891209	0.0876321
CYP24A1	1.16347	3.24635	7.13749	0.00892671	0.0876756
NFIB	0.346807	9.01124	7.09957	0.00893862	0.0876924
VASN	0.517653	5.15709	7.08034	0.00903341	0.0885213
PSMD10	-0.579622	3.35454	7.07577	0.00905032	0.0885859
DPM2	-0.497271	5.90159	7.07922	0.00906841	0.088662
CFL2	0.48377	6.90789	7.07398	0.00909792	0.0887201
PSMC1	-0.430246	6.92353	7.06416	0.00910532	0.0887201
MYH11	0.687615	6.56253	7.11149	0.00908475	0.0887201
PPP1R7	-0.487275	4.68335	7.05725	0.00913821	0.0888885
DCTPP1	-0.517855	5.76031	7.06437	0.00914329	0.0888885
CORO1C	0.413617	6.72676	7.05299	0.00915857	0.0889365
COA3	-0.513452	4.42708	7.04236	0.00920956	0.0893306
NCBP2	-0.346121	6.26939	7.03504	0.00924483	0.0895033
CFDP1	-0.284573	6.70188	7.03434	0.00924819	0.0895033
NPM3	-0.450971	4.94158	7.02218	0.00930713	0.0899724
PDGFC	0.609777	4.39176	7.01928	0.00934077	0.0901961
SEMA6D	0.909177	3.35126	7.01357	0.00937192	0.0903954
AC092944.1	0.850505	3.55658	7.00738	0.00941696	0.090728
LAP3	-0.544956	5.11619	7.00056	0.00944499	0.0907806
RPL34	0.32509	11.7811	6.9922	0.00945411	0.0907806
CLDN4	0.860127	6.25033	7.04196	0.0094503	0.0907806
SAT2	0.367185	6.48377	6.98625	0.00948357	0.0909619
MORF4L2	0.291688	8.67448	6.96712	0.00957893	0.0917741
ALPK1	0.576257	4.10153	6.96404	0.00959435	0.0918195
RRS1	-0.53772	5.26424	6.96147	0.00964015	0.0921551
UBE2D4	-0.614944	3.82842	6.93643	0.00973396	0.0929337
DYNLRB1	-0.352349	7.30814	6.93462	0.00974322	0.0929337
OTUD3	0.427208	4.36963	6.93157	0.00975877	0.0929788
MRPS16	-0.413595	5.53588	6.91849	0.00982583	0.093514
RBMS3	0.46548	6.79762	6.91184	0.00988072	0.0936666
LYAR	-0.471368	5.78142	6.90589	0.00989446	0.0936666
NIP7	-0.456568	6.01028	6.90484	0.00989635	0.0936666
MRPL12	-0.493857	6.05367	6.92023	0.00985534	0.0936666
PIGA	0.541793	4.4425	6.90972	0.00987108	0.0936666
SNHG7	0.464771	7.74912	6.90685	0.00991864	0.0936712
FAHD1	-0.620261	3.75448	6.90192	0.00991147	0.0936712
BCL11A	0.770265	3.92283	6.90806	0.0099554	0.093895
RBM7	0.420561	6.3407	6.8918	0.00996419	0.093895
SERPINI1	1.11055	3.17763	6.89877	0.0100038	0.0941649
ARHGEF2	0.37077	5.37948	6.8793	0.0100297	0.0943052
TMEM107	0.705506	5.77985	6.91292	0.0100779	0.0946548
DGKH	0.450851	5.78051	6.86505	0.0101057	0.0948129
KPNA3	-0.404089	5.12478	6.85974	0.010133	0.0949651
JARID2	0.440883	4.5902	6.84784	0.0101965	0.0954557
SDHC	-0.455587	5.04663	6.83259	0.0102783	0.0960555
PHLDB1	0.44444	4.41204	6.83175	0.0102829	0.0960555
WDR3	-0.447864	5.00689	6.82743	0.0103062	0.0961114
DDR2	0.540334	6.30696	6.85104	0.0103115	0.0961114
CDK17	0.430816	5.16234	6.81921	0.0103508	0.0961114
[truncated: 7,671 more rows]

## Sheet: Supplementary Table 8
Supplementary Table 8. Luminal adaptive secretory precursor cell average risk donor versus high-risk BRCA2 donor EdgeR differential gene expression test results (see methods). These results are visualised in Extended Data Fig 4d.
[truncated: 19,088 more rows]

[truncated: 2 more sheets: Supplementary Table 9, Supplementary Table 10]
